# Supplementary material for: Pilot Exploratory Study of a CT Radiomics Model for the Classification of Small Cell Lung Cancer and Non-Small-Cell Lung Cancer in the Moscow Population: A Step Toward Virtual Biopsy
Source: J Imaging. 2025 Sep 25;11(10):331. doi: 10.3390/jimaging11100331 (PMC12565470; doi:10.3390/jimaging11100331)
Supplement: Supplementary file 1 [file jimaging-11-00331-s001.zip]

Archive with 1 entries (1 files):
- jimaging-3861088-supplementary.xlsx
