# Supplementary material for: Pilot Exploratory Study of a CT Radiomics Model for the Classification of Small Cell Lung Cancer and Non-Small-Cell Lung Cancer in the Moscow Population: A Step Toward Virtual Biopsy
Source: J Imaging. 2025 Sep 25;11(10):331. doi: 10.3390/jimaging11100331 (PMC12565470; doi:10.3390/jimaging11100331)
Supplement: Supplementary file 1 [file jimaging-11-00331-s001.zip › jimaging-3861088-supplementary.xlsx]

## Sheet: Лист1
cancer_type	sex	age	Elongation	Flatness	LeastAxisLength	MajorAxisLength	Maximum2DDiameterColumn	Maximum2DDiameterRow	Maximum2DDiameterSlice	Maximum3DDiameter	MeshVolume	MinorAxisLength	Sphericity	SurfaceArea	SurfaceVolumeRatio	VoxelVolume	10Percentile	90Percentile	Energy	Entropy	InterquartileRange	Kurtosis	Maximum	MeanAbsoluteDeviation	Mean	Median	Minimum	Range	RobustMeanAbsoluteDeviation	RootMeanSquared	Skewness	TotalEnergy	Uniformity	Variance	Autocorrelation	ClusterProminence	ClusterShade	ClusterTendency	Contrast	Correlation	DifferenceAverage	DifferenceEntropy	DifferenceVariance	Id	Idm	Idmn	Idn	Imc1	Imc2
SCC	f	48	0.7026418841066852	0.6511878880571033	70.22137627098711	107.83581445364555	129.11867299503973	107.41923896583889	106.68376478171362	131.62622003233247	398443.57714801026	75.76995984188844	0.6890795995990061	38000.78943027812	0.09537307566175657	398597.4935424	11.0	51.0	1117360662.0	1.5951730616311162	20.0	56.00520035777751	211.0	12.891930927504424	30.229990424262034	30.0	-880.0	1091.0	8.616161708207295	34.948678799705654	-1.8299898396408727	486851024.3154624	0.397561400121458	307.55782879402136	1424.0082798098724	56.258358255463435	-1.480287310483823	1.6502627136747101	0.5329391866392963	0.5110474157957992	0.4494031463836936	1.1479256619502762	0.3284045175643774	0.7872984564769585	0.7830795251514086	0.9997373887913029	0.9902681372954567	-0.14519105135672922	0.595112199067122
SCC	m	73	0.5130062985327373	0.37393187317711907	57.09217172537912	152.6806774728627	144.52311590516908	140.3175526912357	117.32765870619619	162.56820968908787	336924.7654619037	78.32614920782397	0.4826197303667251	48517.78976417682	0.14400185067328558	337108.8269059892	18.0	55.0	1043273437.0	1.4875007516182925	20.0	50.14806547586106	472.0	12.107638523772978	36.44425600478134	37.0	-553.0	1025.0	8.164010519811562	40.08785600278296	-2.1518131262167133	541746087.8065922	0.4401365823707663	278.8524031578212	624.8630474855737	30.386256300189608	-0.9825303044065572	1.3522919685882815	0.5554005631681936	0.4161526375300492	0.4685177814287781	1.1369944403610683	0.3326917572105944	0.7764668873296882	0.7729665060580542	0.9996865197741068	0.9891477707664944	-0.10297309288621938	0.4910078851736559
SCC	m	65	0.755193571632319	0.722252173178891	41.17151497565758	57.004349041203945	61.76084894603937	55.35158819010599	68.82044303838795	79.25926859846976	61394.79055215733	43.04931795100217	0.616011073749473	12217.526411501445	0.19899939883534856	61460.101296674475	-6.0	40.0	89313384.0	1.7729577796220133	23.0	16.032400760424306	221.0	14.834982843545934	16.94828423373584	18.0	-450.0	671.0	9.636833650747988	26.66326450157652	-1.2088021203935246	43693809.7715399	0.36435697688487423	423.68533541353173	369.89779936735226	25.650992671408723	-1.2406077724595883	1.8925278678246653	0.8048603019722658	0.4018865584835988	0.5858263192032657	1.3520931783335242	0.45823900249544697	0.7380179174287451	0.7278575467245645	0.9989034104577574	0.9793395341575581	-0.08548743999092703	0.48723268466082903
SCC	m	68	0.9384225584530531	0.787552623958251	54.08027744524335	68.66877945683818	89.23731728361528	85.4717580262914	89.15222570412921	97.1335925441836	131771.2465346578	64.44033170373453	0.4355308277152466	28752.72385819794	0.21820180513079948	131913.84564102945	-1.0	38.0	139361847.0	1.6278189003246841	19.0	28.434993621535657	116.0	13.27284107761233	18.689198861281973	21.0	-434.0	550.0	8.162330266102419	27.385597016383503	-2.8983584673066023	98931548.69637646	0.39608987089141545	400.6847698672095	373.42000084537426	37.78016095503543	-3.358064202858102	1.7547178565891517	0.6256528485030688	0.47255577158009066	0.46696413041573515	1.1964165253626147	0.40432309330949406	0.7853214452906955	0.7802089712154954	0.9988333462075152	0.9807892905591615	-0.13185918258611673	0.5638464389613357
SCC	m	70	0.8455314895423977	0.6533155362173578	66.09877782056813	101.17435474330598	154.82484918126028	118.03858503048906	109.81741575906798	155.4771634935497	354886.7217425287	85.54610286959846	0.6213529202858457	39012.66461728649	0.10992990784701798	355059.15112639975	2.0	47.0	773271162.0	1.7429481407988021	22.0	188.68370307978532	1260.0	14.448435891309545	24.51433311241762	25.0	-635.0	1895.0	9.378266780275418	32.641288830708994	3.9191358871674984	378299099.2567102	0.36438786600038886	464.50120858319275	757.6038351536868	941.8355389483227	15.755354439505826	2.319001229722047	0.8020185364868729	0.48535845359838015	0.5539204967750698	1.2990609307351684	0.49248949055253327	0.7493718475329983	0.7412010344336047	0.9998658919760951	0.9929360231128671	-0.10855554087652079	0.5458817463910601
SCC	m	67	0.8837402588311306	0.6678806960429623	13.590385120800503	20.348522125763438	23.380044991314037	23.912067074928274	22.722529788736114	25.1309037221768	3202.627068496884	17.98280821025317	0.6970363859643469	1507.4153100229703	0.47068087472652825	3219.278387934303	-21.0	23.0	3379898.0	1.7343317413601753	21.0	9.459132824145568	84.0	14.576978420220236	2.0917024879510224	4.0	-187.0	271.0	8.877840845674577	20.982441781107465	-1.5033492698200666	1417328.720180067	0.3858451550316274	435.88764379946366	75.41487540888436	18.92928330039009	-2.1242845017323364	1.732987504679889	0.7572213223396245	0.3883362863783625	0.5366842261909915	1.3184969802158906	0.46585429845141546	0.7612372579770722	0.7525044036426216	0.9949073264809827	0.9598526279620947	-0.09205173581436872	0.4864340721680934
SCC	m	72	0.6104431648695093	0.37782940833277806	27.32162314233499	72.31206078662655	56.06013970728221	88.5333627735895	72.45220504580935	90.21564611529422	41961.630272499555	44.14240324482465	0.4794652246189962	12179.47531594222	0.290252672187627	42189.04076	2.0	44.0	14827025.0	1.678112945115642	20.0	13.161693888960906	217.0	14.694704268519246	24.29054935497898	28.0	-233.0	450.0	8.496035109632702	32.78075406954108	-1.867991551243512	45335408.18050001	0.4071112734396596	484.5470494010646	134.84720328284953	33.09282873350078	-3.704654457145	1.8289890299833602	0.7751588683768232	0.372529700462018	0.4929519552806593	1.2548184546098144	0.5054203502404382	0.7872398274023304	0.778932324372129	0.9978970444438073	0.9759790502146545	-0.14894842211488724	0.47033480173126196
SCC	m	76	0.8371847213204568	0.7271537316116763	10.21162770816446	14.04328584758993	15.053687388809426	14.893210399373265	14.630975121296597	18.381395213639248	1115.2364412999993	11.75682434873809	0.7805183452972211	666.3140596684298	0.5974643896066797	1124.5740135999993	-38.0	33.0	2612250.0	2.3090200635725804	30.0	8.153310028222998	94.0	23.725641257581362	-0.13014008133755084	7.0	-209.0	303.0	13.448020487877711	34.35711289539626	-1.7115855817587105	1327459.7681999994	0.27604515812469915	1180.3942700662337	94.1262096577303	117.42255605193762	-11.079946432562451	4.073983804782882	1.8360726509812995	0.37500689979814206	0.8510352944574021	1.7553126564000459	1.1063014894286198	0.6818588438063399	0.6587634121695487	0.9899065067776447	0.9433574769676866	-0.0868811187203625	0.540524679095069
SCC	m	79	0.854372475914068	0.6798073073799997	62.7195951074698	92.2608427808657	105.67988372438721	111.50134508605717	110.42548872429776	117.79204946005487	276518.7592469268	78.82512467660679	0.6076181296334084	33780.78991016823	0.12216455043472303	276569.3118976003	15.0	115.0	3325888030.0	2.7680003100929342	50.0	9.314453465336474	572.0	31.67734336985541	64.30382715874678	65.0	-756.0	1328.0	21.32432700552157	76.70144821251888	-0.6291900524124765	1627088281.3261774	0.17866954195625445	1748.1299706357363	1165.1261052900684	469.57441753764266	-8.775323196784425	8.431002348113104	2.611827694863117	0.5261600850570424	1.1546925858245298	1.965221580743478	1.235189236475694	0.5912170686802763	0.5513870768689222	0.9991092007437393	0.9794629299214446	-0.10738370740369385	0.6229550219447879
SCC	m	73	0.8683731583496119	0.7625098212103621	27.525265727301	36.0982441952145	41.504373215361284	41.72958897473111	38.10758145041483	43.78320340039088	20413.627894800087	31.34674632267396	0.6905416936785074	5230.875075053213	0.2562442649591776	20448.8649792	5.0	43.0	37396070.0	1.6870534208075854	18.0	29.521971434904685	186.0	13.681948169815072	23.132553060424485	25.0	-383.0	569.0	7.836499314709788	32.35889888093682	-2.8751116313899003	21411972.508896	0.3926931642814961	511.9833256933402	307.1029044229767	77.85343058742251	-3.980171334111782	2.231956638144096	0.6115442566627116	0.5677547768589307	0.40954585325551685	1.1460645644911922	0.4413469701371445	0.8162775768194107	0.8116893511407455	0.9989587695931651	0.983901484280682	-0.2119581090663092	0.6915011289639209
SCC	m	75	0.6640950721433837	0.45623108881716773	10.197592839489628	22.351814879446458	27.341056599919472	29.230688052114	27.431454062808992	31.604580743936474	1711.725156000008	14.843730114901552	0.5151250293916234	1343.3654082505905	0.7848020481219032	1749.8818080000003	-34.0	24.0	2137115.0	1.8447788115397161	23.0	12.808566141042693	47.0	19.83738258540459	0.9302231237322515	10.0	-237.0	284.0	10.818065508409989	29.44458817540963	-2.563912518798882	1517119.1318880005	0.4031603503820217	866.1184577595467	115.49758966612134	77.18874113198243	-9.434599772531554	2.7871248294528255	1.1234451097140232	0.41812544186619083	0.5215275295094399	1.3847258918018923	0.846644897702149	0.8005579709083163	0.7883415038571168	0.9929461062911559	0.9627058341169094	-0.1669375688520615	0.6257828882411508
SCC	m	53	0.7474601330447133	0.6734593081989164	36.462481974503746	54.14207143712683	58.731848472528085	75.92786642597038	56.404406077894286	78.51844385238414	51251.975437502995	40.46903991971119	0.5747470955272239	11609.523958763488	0.22651856557061337	51429.66187499999	16.0	51.0	29891827.0	1.4529312868620077	18.0	13.174855033250056	94.0	12.062282856062296	33.5897076588548	36.0	-126.0	220.0	7.502751811434517	38.00524308636423	-2.1716785161495187	74284926.57337497	0.4839055458712144	316.1300414463075	62.91737611544896	11.95951454792336	-1.5904489511966857	1.1761266284373277	0.6498956257322638	0.28043001364361236	0.4660299158744199	1.2114959536888774	0.42472755018450303	0.789820994189272	0.783893689149263	0.9938170469473021	0.9588949371802091	-0.07586430515614223	0.35280628632160305
SCC	m	62	0.8292071549609273	0.6916362684502368	33.620139905241835	48.60956754129616	56.0845662964434	58.58090692580645	52.11587525049348	64.3038161692273	34052.01435089109	40.30740120479923	0.5034630236150921	10091.25273716479	0.29634818760437637	34194.94628906248	14.0	69.0	54883980.0	2.0070339894472236	28.25	32.88376219558362	161.0	17.975327479877116	41.24891231593039	41.0	-652.0	813.0	11.926940616996689	47.91676706816791	-1.167362345541899	78512163.16223139	0.30763829876063825	594.5437990177466	851.3890488812795	37.39700723422082	0.19182253565308047	2.64590555156174	0.935134971722428	0.47597461895227927	0.6557918788465054	1.4093614329430013	0.4997796941226239	0.7105226189657039	0.698451373164104	0.9991950007273496	0.9814789228813906	-0.11161175997597272	0.5743411208691852
SCC	m	75	0.49818623618287927	0.32727765564337385	7.727419970743429	23.611205462690684	15.994706155475317	22.96167241295808	17.051675137651433	23.27403327745322	810.8631525000006	11.76277758119851	0.41814928974022614	1005.6599110777208	1.2402338273445224	828.6400799999998	-48.0	41.0	3446456.0	2.6223138629270464	44.0	11.674729114244583	105.0	29.253358925143953	-2.0	3.0	-406.0	511.0	18.475560026098304	40.66656702629833	-1.6041646560148224	1370379.8347199997	0.20583939051211866	1649.7696737044146	311.2777469146019	278.76762740517495	-13.898486952008188	6.225032696054601	2.090660120393181	0.49370626573745346	0.9577438326738293	1.8111468379413536	1.1596886696027549	0.641659752751578	0.6134325529353276	0.9958702451255722	0.960204660823255	-0.12840329502968942	0.6679388994273713
SCC	m	67	0.8417899933029082	0.5637421783697688	30.817505834908765	54.665957271508255	60.79476465124278	67.50336868631075	64.81384976222289	78.83500524513207	48502.36093429996	46.01725580547999	0.6787285540646641	9476.106294247886	0.19537412430466988	48538.1779792	11.0	64.0	223838045.0	1.925367180246214	28.0	20.46439946648202	176.0	17.19769152408371	36.81228473019518	38.0	-481.0	657.0	11.556698466573383	43.79307846848834	-1.8519785200948624	93088154.520676	0.3216920964817166	562.689414690216	485.5293687356539	85.16001046937328	-5.029983478473099	2.6607002194858405	0.8233617480189734	0.5256380071576399	0.6117662840975261	1.3365756434664098	0.4416036527850726	0.723717808010168	0.7138432439624409	0.9989567552031212	0.9791400319129392	-0.12912225676636963	0.5986080598076478
SCC	m	56	0.8166772976630253	0.7036148600722738	42.671270676845246	60.64577810716241	61.79261546851028	67.84102992338727	64.7950692568501	71.60204930262897	89822.51289976014	49.52803017922886	0.7654723721184344	12671.014985612639	0.14106725114396654	89877.34103596349	9.0	47.0	269281883.0	1.5598998559672705	18.0	17.40061784790476	137.0	12.500866815477593	28.225429133760183	29.0	-351.0	488.0	7.986145399242764	33.438336839554594	-1.7589392437606999	100493865.62195297	0.41912469709308825	321.4475208105958	278.36790126594127	19.23057070462074	-1.6672091973131025	1.467195881455278	0.629244067041004	0.3980929561288774	0.48696322564500627	1.2182628869200063	0.38917199060579477	0.7753106384963342	0.7695798807513712	0.9985882549257512	0.978132857987084	-0.09412531738027156	0.4789855790585014
SCC	m	74	0.8314483449318918	0.7474197659362801	32.59104100300272	43.604735234927155	46.754587197407716	49.95443079447509	52.99988833950504	55.564492043030526	34923.18878640085	36.25508494227353	0.6905860769330984	7481.84834172871	0.21423726188033992	34963.51129920002	12.0	57.0	191062118.0	1.73713971139168	24.0	23.14605043612173	170.0	14.689162267114027	34.49481971951701	35.0	-496.0	666.0	9.829586579203104	40.067974702727305	-1.7262555295271476	56131910.37267844	0.3704652547430729	415.55000929641534	481.0052714041816	39.62520397101681	-1.795956654992808	2.0271845374052253	0.6178423525199045	0.5310580075149164	0.4893786470604231	1.1898737318965387	0.3735102971249477	0.7714393350104576	0.766630996876391	0.9991591133455346	0.9826720730712833	-0.15897863920576982	0.6284043192250868
SCC	m	70	0.8878997102444917	0.7903398163429021	7.031308943146517	8.89656423446072	11.010368976560228	9.513581081800899	10.04423700437221	12.147809432156892	300.0290217	7.899256805949182	0.7407339434020139	292.5930833299732	0.9752159363521106	305.6919192	-6.0	72.0	1440553.0	2.3671266384225293	42.0	3.9182998486006215	115.0	24.245100222508757	32.31326949384405	33.0	-131.0	246.0	17.72814621760383	44.39212473754878	-0.35857314321846917	602415.0633096	0.2228212762533194	926.5133533322977	61.908473622526444	50.46583277115268	0.21187214790679937	4.4930888418280945	1.256092973966118	0.5620197022914527	0.7947334544948027	1.5611518404861482	0.6143714224157047	0.6670943980307116	0.6467670365484316	0.9900517016007574	0.9365653936922759	-0.1544495007072101	0.6992836879751383
SCC	m	63	0.5148742190867062	0.4519050608233883	10.290917906754126	22.77230064209434	16.392530128079677	22.889111472488395	18.552405773915147	27.73641029405211	1797.4716979999919	11.72487050990602	0.7233068920662538	988.4079467990077	0.5498879052720486	1808.0300128000001	-22.0	31.0	2866886.0	1.9551464300379526	27.0	7.639650822072111	82.0	17.325480547741854	4.598065445564931	6.0	-200.0	282.0	11.284404623100658	24.290237567352264	-1.2246344347865588	1066765.9870912	0.31825196408232637	568.8734352367129	78.157196631716	24.841114000723845	-1.7830109266428649	2.352084184086411	0.8617234174749259	0.46165805092211293	0.5650440815445497	1.366201453425019	0.5373899958826901	0.7545847738711325	0.7445101393418647	0.9942740341596059	0.9580267388004656	-0.14376248882531126	0.6243127008879584
SCC	m	74	0.8506976572903404	0.49693074643875074	38.807464684738804	78.094311859051	101.33070326411435	103.28109441712938	90.93134414490967	113.7770429568285	89226.70594493626	66.43464814619593	0.41898519590802774	23047.050476305725	0.2582976725659755	89311.24998400001	5.0	49.0	325233046.0	1.7319714875742998	20.0	43.51282286136806	145.0	15.503730160502903	27.78461794850429	32.0	-829.0	974.0	8.886887451679472	36.81066113146555	-3.4442025899850055	121018956.2301632	0.4063636683374739	583.0397783912418	1275.5918918648092	114.90778809200505	-7.401540140196032	2.320683713160368	0.6624612854062012	0.5517386427762069	0.43516526257414384	1.1887804080804225	0.47000083996773184	0.807099454230478	0.801716293883097	0.9995886632278039	0.9895116052343547	-0.18802117664364432	0.6626553491143501
SCC	m	80	0.662264312851754	0.5157046625145051	34.9560801627254	67.78313772127706	71.35435056112557	70.69711168074691	66.20453398370842	87.2564076271766	66041.73686400095	44.89035312591736	0.5488522556290332	14395.972070875596	0.21798294161343862	66085.96020480004	-7.0	42.0	131143715.0	1.8698119768072137	24.0	42.55135852847271	733.0	16.005438505800594	17.92607463238394	19.0	-503.0	1236.0	10.170520877778708	29.165888644899074	0.005366274492599838	56215959.95692803	0.3422692007510484	529.3049087208536	496.2971777948541	227.54221997950305	3.326678250785692	2.3170769978090866	1.0150506989405002	0.38955747167983285	0.6590572145769319	1.4464404886536621	0.5735354465568894	0.7152765070852709	0.7017414704355308	0.9996119844897822	0.9874501377562	-0.07656778874715357	0.4608173671860213
SCC	m	74	0.6452438713542773	0.43679902771561524	25.528206788927736	58.44382695271994	59.71838206323076	62.70578621626557	55.471170721826326	64.91427640550268	27075.91552734376	37.71052115973247	0.5606701936203585	7777.357981684655	0.28724265939707044	27218.84765625002	14.0	56.0	16363760.0	1.6591391534058146	22.0	10.286748067338959	108.0	13.78152959608088	35.05783202557396	36.0	-177.0	285.0	9.180403333850327	39.814254385478904	-1.1545577946994992	43146632.81250004	0.39564343336690083	356.12326593826725	98.76053461779739	13.09752520062297	-0.9481413752790261	1.3992628116808599	0.8644050367882994	0.23221434086724546	0.6214553705272645	1.3701723695194512	0.47406472922650583	0.7226379397441238	0.7120280168525963	0.9950253767575593	0.9567008487128953	-0.040636729958525776	0.30279870104317264
SCC	f	72	0.5500537905315264	0.30999181670598097	24.580418559654348	79.29376594791928	74.84031255947559	54.166505111553946	73.16322477857302	79.36612768681611	36390.61456650007	43.615836525172675	0.45802371495704286	11594.599528416977	0.31861510629970397	36544.700015999995	-25.0	23.0	16847554.0	1.79602714878386	24.0	26.270036182498558	94.0	15.73456096094259	-0.4060375619310981	2.0	-474.0	568.0	10.41684918766742	22.02944666432737	-2.1920833055210327	17735015.754504	0.3563752275289169	485.13165383474535	382.2334586986028	47.0867772984499	-2.994841593876034	1.9890602742681456	0.8267190917638209	0.41092063772223975	0.5728522188707177	1.3585869871703267	0.4965704296794172	0.7465738453645415	0.7365359178653551	0.9984589887690425	0.97653190686673	-0.09607097597833433	0.5206339632847571
SCC	m	72	0.9138228512460667	0.6119214627268251	47.90990181444146	78.29420069847995	107.07715468763631	88.55310092820012	86.85834207489799	107.36482114733855	179018.67727145914	71.54702971831674	0.5922537190030234	25936.332028579734	0.14488059248281995	179064.01158399988	-24.0	49.0	446406268.0	2.374963486200574	35.0	8.519657135779617	310.0	23.32932465624013	12.922785640128955	14.0	-530.0	840.0	14.773210889721241	34.92309566442093	-0.5396331916886323	218390517.30594546	0.24795224225859563	1052.624222085573	532.6681158407629	145.7609690793258	-3.3421216702651666	4.672225277014324	1.8611281262073123	0.42901357384607675	0.9460787986573292	1.7972884406175236	0.9572570598248309	0.6389661614870286	0.6100730395773021	0.9984940308283541	0.9743799519775641	-0.07609928391213425	0.5279801028171461
SCC	m	89	0.8853014640688631	0.758765553297113	12.171935748235633	16.041761114937458	22.205924975105173	19.221914160665676	20.160388885138108	23.020904586918377	1551.9835855999956	14.20179460129709	0.5968588569468009	1086.101876580539	0.6998153116166193	1565.3795583999995	-26.0	37.0	4864600.0	2.1350504443656946	28.0	10.177854878853278	103.0	21.135078000769468	9.716405256464604	16.0	-271.0	374.0	12.204231069210635	32.11031747495683	-1.9466743377349207	1614019.7964799993	0.2991149316580175	936.663957234665	146.00419791012953	83.26072202210652	-8.292955534190664	3.2677648808181554	1.4399526834552938	0.3852597645976167	0.743292325705929	1.6116997771100168	0.8807738447083836	0.7060299631575494	0.6886687732241016	0.9946225098706194	0.9583358853398614	-0.09205566030216422	0.5290384466034352
SCC	f	61	0.9068724174052514	0.557364436026612	47.601590606999494	85.40478640213547	91.61307821484878	91.40264158655373	86.69554448182444	101.33095516178656	42493.31222254008	77.45124510248372	0.05480747898347852	107446.2727614609	2.528545484963803	43356.5115896	-4.0	43.0	63067340.0	1.8179017666299777	23.0	9.561211322911817	155.0	15.535464798237275	20.134797330249278	22.0	-265.0	420.0	9.883482604277617	29.644208618251117	-1.368575334652333	38100796.433392	0.35029408895773817	473.3690410721803	143.66938003899554	64.39879156960868	-6.652634468615147	3.17892474904198	1.2451625287246775	0.44555711037772167	0.7348512086617157	1.5614485159156701	0.6859607219294185	0.6985801027490142	0.680630018573814	0.9962347668776872	0.9625976555400734	-0.09848820041627453	0.5449044969574601
SCC	m	64	0.8369754688477048	0.5768924877693208	26.792747238620855	46.44322435575612	65.17723556580167	50.552022956554374	63.0958331825486	66.96775475555383	13652.621156999536	38.871839479958126	0.08986303206369001	30740.699764795856	2.251633544305554	14055.954818400005	-43.0	59.0	49600240.0	2.815596086473957	49.0	4.65797481126937	266.0	32.17013411627878	9.013795542978423	11.0	-261.0	527.0	20.579248468260353	44.152747126352175	-0.14250513784823668	27401593.06771201	0.1798577394707357	1868.2165687129827	134.8842186904884	242.09490524375843	2.0486387854816424	7.680312374502359	3.0484424489733275	0.42723630016590575	1.260557406483692	2.0735127205493145	1.420329741884841	0.5722452663522379	0.5274655038708347	0.9938705798629031	0.9482075390094683	-0.08057874191808513	0.5519768212406524
SCC	m	63	0.5971687508426935	0.5596216850327963	8.38837032670373	14.989358974200822	12.529805465369364	15.863877237296057	17.092414750409024	18.349390943570853	705.7707976666662	8.951176774556222	0.7378764361775485	519.5287743468052	0.7361154301997309	714.0535976	-53.0	37.0	2958322.0	2.4089204410049403	34.0	11.959101598460094	80.0	28.9151813259369	1.6750145602795574	13.0	-340.0	420.0	16.497489777961803	41.50855109044908	-2.265466365702833	1230285.6534416	0.2603350848634488	1720.154139851273	221.64619927435038	313.79514731964025	-23.943884719837854	5.336320273810169	2.3702755804204676	0.37598054254730295	0.95251121423516	1.8538039976253808	1.4504872444023176	0.66185661271478	0.6358916917481505	0.993158627759951	0.9531304875722391	-0.09420523816843206	0.5531949100488665
SCC	m	67	0.5702453540370612	0.43511721599660436	5.768721564738553	13.257856395145653	12.177765024831116	12.680441790410931	11.36738549535468	15.93765666589665	353.67641016666624	7.560231013822349	0.7211849494144447	335.35763553113003	0.948204703200579	360.5026991999999	-53.0	94.0	5978935.0	3.151024610664493	52.0	9.599204374314883	254.0	46.566681240864334	38.019668737060044	53.0	-439.0	693.0	25.29038413686616	78.67257276843145	-1.6279518125329917	2231285.9273719992	0.16681240864335656	4743.878495128361	423.3522193166158	2406.1922916711023	-65.59531874786904	17.214962644776488	5.318436920851606	0.5274653512554954	1.490652937281907	2.330644976044831	3.0390878503070744	0.5713991093523714	0.5267062430277614	0.9939453668651418	0.9539642488571951	-0.1597057973719223	0.7668017706005963
SCC	f	62	0.6180183029288463	0.5185377346480778	31.23565932328084	60.23796772375672	70.7256148441284	50.651777871909985	51.62172579791833	83.4702282562466	31244.47700632659	37.228166584518746	0.4693048548277458	10222.204946468122	0.32716838065166726	31418.022273549668	-75.0	21.0	30823744.0	2.4780908411872704	38.0	8.256728493692052	63.0	29.63918704556196	-17.075699745547073	-6.0	-422.0	485.0	17.745930516101605	44.28089841428909	-1.784024429435637	61604394.11871456	0.23649408542625722	1669.2184425765145	293.4024246081655	264.2762998646815	-23.01818890736824	6.316943842130949	1.5056314045895698	0.6105239072061589	0.707929021089621	1.6159928802071664	0.9918699439702052	0.7318270429378356	0.7137804133565828	0.9963698677749371	0.9678615305099308	-0.21070156245307398	0.7678981149824723
SCC	m	69	0.6833381653424012	0.5159758016023273	37.71126687230076	73.08727803744095	67.41116025232313	92.0586139732575	84.23007387507147	111.6854807152474	85301.2434611846	49.94332648397487	0.5668158434540259	16532.773585968225	0.193816325707975	85378.73372699521	1.0	59.0	540026506.0	2.133879305304936	26.0	55.46314613431613	311.0	21.624319962785652	29.697935617602184	35.0	-809.0	1120.0	11.295750786512743	49.01136835745068	-5.189774339405942	205089471.07726684	0.31886222366079914	1520.1468483224733	1212.7928040706493	1382.756766755789	-53.22852024624035	5.109016866233849	1.7654524313203561	0.48079262459429983	0.8151448933290157	1.6689221758229218	1.0939654982317275	0.6826241637174584	0.6622796129675528	0.9991794635502393	0.9830453856830494	-0.07745372760465613	0.4966931583713757
SCC	m	60	0.9234342047210647	0.8224385372603373	38.88032906882784	47.27444946627123	55.79592987858185	57.51291465021137	56.107743836809455	59.14243928855148	53552.74677276609	43.65484364651233	0.6797331050882516	10108.038094576854	0.1887491996902992	53661.34643554684	9.0	52.0	35122479.0	1.8053651895358285	21.0	58.740414932006196	460.0	17.00312859293571	28.12321390488377	32.0	-568.0	1028.0	8.961109623298295	43.27354443667174	-5.079819757670466	100486218.45245354	0.3900139429612992	1081.684487772756	612.1271379775503	490.4706783650026	-22.413235826780483	2.9491336831861137	1.6067444278798204	0.27717817296675273	0.6958228670854978	1.5009898262310295	1.1172041014762655	0.7219738538055694	0.7102207463415879	0.9991142126646321	0.984246645442746	-0.05405717720210411	0.3647793905970547
SCC	m	76	0.8502484815363642	0.8040606970070339	72.04243766146612	89.59825785494886	98.93537771697238	109.25381011205052	108.63891199749746	111.54902125971341	333546.7152448253	76.18078268947387	0.607041825287596	38315.0992444745	0.11487176306428618	333631.8393855998	-17.0	44.0	1280310604.0	2.1804307701682895	28.0	92.21569297900457	434.0	21.766856552836565	11.627604227764353	15.0	-1008.0	1442.0	12.270083176141544	43.328701384882855	-6.9015066765124224	626352529.4403964	0.294270563196501	1742.1751836228266	1768.2026362694496	4644.593690294707	-118.63233754740881	6.729870723002089	2.107488412206183	0.5176705426286338	0.8937567500315668	1.7338714407822708	1.301151903403237	0.6589086985980039	0.6349588368905279	0.999405723576315	0.985407772245244	-0.06705918717632567	0.4787600395273785
SCC	m	79	0.7931677516459044	0.7433086473236544	45.81719289318189	61.63952626967352	79.25028716667215	69.25744159294365	68.29603150989084	85.17641673608958	81486.07778880004	48.890484463835605	0.5309027357017897	17120.82825425359	0.21010740385159124	81591.42078720004	-11.0	41.0	324217260.0	1.9871348472043358	25.0	87.12036279260053	509.0	19.841847727577967	13.878376177491974	19.0	-902.0	1411.0	10.76831770743882	41.27165573799324	-6.93851901434664	138978711.29779208	0.3326862864517316	1510.740242031454	1457.0420139849298	2213.205731710458	-70.63869032423594	5.431580446134006	1.3130155132725752	0.6041297311732622	0.5556086942452755	1.3529846512920203	1.0001487830473683	0.7738860672926369	0.7655550176079253	0.9996181148460271	0.9907743861039339	-0.19795661455682634	0.71813014353276
SCC	m	66	0.6320737882074977	0.4046067525472702	23.353053256899333	57.71790290170947	58.20772075936319	53.592947147922374	40.69406580817405	62.33408788135108	13039.57721233328	36.48197353447603	0.37837886666493936	7080.538022780257	0.5430036501554084	13084.167504000005	-45.0	40.0	35467070.0	2.502379298231232	38.0	13.583978353069504	152.0	28.089543052532765	2.521592821088054	11.0	-475.0	627.0	16.58381793745136	40.71424272494264	-2.196756776916442	21688964.514680006	0.23636854422411227	1651.2911303101823	390.61866912014625	365.5797340210559	-25.562005918916878	6.620103330238437	1.8211728109265304	0.5661826742959065	0.8063470175723455	1.6895447066812705	1.1638260362480497	0.6935624811731368	0.6737214896066624	0.9974076355178088	0.9713343742733092	-0.16335735541831642	0.7231266289184657
SCC	m	64	0.781918903674737	0.5602075395155964	28.664388307457887	51.16744471565588	51.72072021926996	62.93463593284702	70.94177965064029	70.94882733350848	36034.92079687446	40.00879227590337	0.5618038175154824	9391.071629368691	0.2606103030531217	36131.868675	6.0	55.0	130491519.0	1.9395270666690674	23.0	47.368405553140654	419.0	18.382052569004063	30.179432740756248	34.0	-853.0	1272.0	9.928683041118422	44.1705971753844	-4.17582763270276	70494780.85177499	0.3628181468676719	1040.2434942762463	1356.1146167846007	365.3256291709494	-16.69803774449895	3.731377228719253	1.0953310222771697	0.5421380805238708	0.5417744421761388	1.3407728953934834	0.7974117979184696	0.7760508239723757	0.7680237108594172	0.9995995398742233	0.9899571789651612	-0.18152473132959157	0.6834473092558111
SCC	m	66	0.671679901113609	0.5717524091047189	36.25080137332779	63.402970929481995	57.779429730657604	77.95025657430514	76.76882505288198	81.44275597006772	63297.9219166638	42.58650124422349	0.5918402309378836	12977.945396443734	0.205029565007365	63392.576	-11.0	42.0	230257790.0	2.01430795992207	26.0	53.78068514761118	308.0	18.888632808828156	14.267968350110902	17.0	-740.0	1048.0	11.228250377325972	35.038565384989504	-4.7572716773409525	77827133.02000001	0.3216260079265765	1024.1261433984182	971.269238683511	489.7937788697017	-21.17897456468489	3.6655211297181465	1.2229681540306516	0.4938993722350028	0.6249685893549104	1.4208417671277036	0.8251094567880255	0.73910507448836	0.7285621318500058	0.9993510921761695	0.9860702948068389	-0.14109497038941327	0.6262412836427586
SCC	m	86	0.6882444514319591	0.5113460647905119	4.372109463856593	8.550196755005356	8.257488480161506	10.083404385424597	8.435874110013735	10.083404385424597	121.27333093333323	5.884625475283979	0.6962012600604247	170.18692458796565	1.403333472233243	126.1416288	-59.199999999999996	40.19999999999999	674033.0	2.62800153900268	44.0	7.438385567286603	72.0	32.32296969222335	-2.150442477876106	10.0	-255.0	327.0	19.770972617475252	44.590334548007654	-1.686461023610671	250807.14007360002	0.20921328564840194	1983.6735322525906	140.26802112361378	222.24438425002094	-18.690057206101162	6.10896144283779	3.031197814365642	0.3311828683184347	1.1503757635438225	2.0005469241466938	1.678505830479264	0.6111020751536148	0.5764580860061513	0.9858805043216499	0.9300735941062332	-0.12261185758963927	0.6576913797251283
SCC	m	77	0.8633965307760291	0.8295047366062346	10.402081045058983	12.540110485224202	13.640553407601354	15.624999999999996	15.746597164645602	15.746597164645602	809.2522621154781	10.827087888490682	0.6659974212843145	630.5712874195626	0.7792023784662363	822.5440979003902	-30.0	74.0	1638296.0	2.681649861363932	47.5	6.212525222281184	104.0	32.94053988657845	29.394782608695653	39.0	-201.0	305.0	20.86463925917909	53.3779957921109	-1.4884643175842969	2343601.2268066388	0.1959047258979206	1985.1571901701327	119.85209495999493	263.8684559983426	-21.76130654923116	7.05793534386368	3.639902940224921	0.32207067754179847	1.291276454556057	2.1434453859882714	1.9389739242586648	0.5840607770794762	0.5423470121482926	0.9831804716496086	0.922317570266435	-0.08680135818681875	0.5784675795152844
SCC	m	60	0.8402017945332875	0.45184134926723063	64.63378688459802	143.04531223053675	146.63507630850128	169.405993474257	174.75117931790905	178.32596338447186	709257.072433513	120.1869280356714	0.5552990715484818	69261.67027692478	0.09765383098582706	709470.2719583999	16.0	57.0	2024008124.0	1.665204057467196	21.0	121.43115356936853	725.0	14.627911258108307	35.42454157509796	38.0	-963.0	1688.0	8.761447902650124	44.285724305065806	-5.966405456227261	1391431101.7510366	0.4120620246608868	706.3272314184521	1679.520509361247	694.7614706239985	-20.557437059345776	2.79130040570865	0.8390455797070036	0.5343222764406652	0.5114427078949183	1.2462366887080571	0.5741281215278169	0.7710906665376298	0.7652741282310996	0.9998254718599218	0.9927544440965905	-0.12818526683464274	0.5684959057024649
SCC	m	71	0.974727068163828	0.9052959662170772	11.24067052698345	12.416569769944271	18.545945648577746	17.745297996934287	18.75419377099426	19.421681003455905	1083.003834900002	12.102766648509398	0.687316630160158	742.0171367227015	0.6851472846273114	1090.6319455999999	-39.0	41.0	6797640.0	2.3048610292122156	28.0	13.953602738882067	93.0	27.038597263231342	7.395810363836825	18.0	-359.0	452.0	13.207563171463619	43.285799276016796	-2.7542270797196404	2043473.9081279999	0.28727774542970336	1818.9624080257802	258.29591361421154	379.10703126291236	-29.64825650387117	5.168638732479374	2.514668850142694	0.33781620951769764	0.8993812510387331	1.8251009279013481	1.6970477364330583	0.6921111730673594	0.6698165282651108	0.993531037229751	0.95833581254384	-0.08177159067629655	0.5081118821582525
SCC	m	66	0.8736353993117547	0.6732769721634989	54.52069056922456	80.97810087582312	86.69924367884931	88.30702948391509	90.18326942761108	99.1748623873395	48937.9839281218	70.74533549415729	0.0923523800715343	70059.45395292605	1.4315966521184575	49632.358294750644	1.0	39.0	67863698.0	1.657141535076038	19.0	64.7942178584031	88.0	15.252414105600332	18.67526690391459	23.0	-693.0	781.0	7.94869038755012	34.07484847192851	-5.745964362549483	57627897.86378922	0.4003895054709804	812.3297044524414	853.1984937573362	466.358593014338	-27.666621506786047	3.572214900156551	1.1826842720689725	0.5082296057536427	0.5440145103017786	1.3292283210446614	0.8785453325483157	0.7779755258301223	0.7705044318538999	0.9988911237600686	0.9840111747385664	-0.1475603341254618	0.5960242749499053
SCC	m	67	0.5966858470754054	0.5156440181632835	62.84235166734013	121.87158088478107	129.29430227802965	152.52177098696436	94.74454243022393	152.5986649321104	359671.49450683594	72.71904747465437	0.6764589011076809	36155.97313713431	0.10052498930088863	360037.1484375002	10.0	50.0	164821899.0	1.5582293725409495	20.0	221.3194015916951	304.0	12.903406344840217	29.530145448858306	30.0	-790.0	1094.0	8.638264393540823	35.90096670543477	-7.790143575713359	464044467.5947268	0.4145833853513942	416.84992015400877	1137.3747972012018	311.44687285551385	-8.809581741233902	1.498935348704126	0.8942432107473591	0.24768725598000813	0.6148478787878985	1.3379390941191702	0.5142094149309071	0.7229286945973374	0.7136391491871272	0.9995646801236882	0.986752507303338	-0.029578892020973784	0.2701127872107769
SCC	m	72	0.49169989318997753	0.3135685268541454	35.35204402834443	112.74104701454377	72.07410863826203	108.33149311257553	115.52113365094716	116.44628282603098	113976.05408279861	55.4347607751774	0.4839523945505098	23490.407982330205	0.2060995019643815	114073.48143359998	0.0	48.0	464466838.0	1.8865490133433584	23.0	204.61005003323825	1664.0	17.05749017036294	22.870308417545655	25.0	-839.0	2503.0	9.994205644898338	40.06518140231171	-3.9840210737739885	183112892.5070016	0.34634749518518	1082.1677536864845	1259.381224919944	2795.9600379370017	-22.32611842524945	4.0258255872702975	1.1434628082361953	0.549059936968402	0.5549490039398728	1.3119179200454183	0.8315073554368235	0.7611051105681678	0.7537994968452769	0.999889528329205	0.9946103964221246	-0.15961175067617928	0.6515389007520732
SCC	m	54	0.5525530042336121	0.4236878199789022	35.94299251839206	84.83366956402445	56.77118719914179	110.77224381585849	111.5845261853094	112.48237837101418	62696.56697639918	46.875098977763244	0.452320793455525	16873.301974074002	0.26912640975104113	62787.43175040001	9.0	56.0	426337729.0	1.8861154236338418	23.0	130.05450504987013	130.0	19.70056368434337	29.343846719684667	35.0	-970.0	1100.0	9.854923958621388	54.39285808491072	-9.141672413748736	185761828.8587808	0.3682929984161927	2097.5216703368883	1665.4212245611068	11188.149311199544	-220.55068864791758	7.7343746827147495	1.5073222065892946	0.6641837741450239	0.6024595256548195	1.370172971020158	1.138394495298153	0.7554475681277968	0.7475990664470931	0.9992851166260937	0.9872633355310827	-0.14894776351390335	0.62590879655823
SCC	m	69	0.6536866823289958	0.5196314835954715	35.58734138138028	68.48572980055363	73.19281451071548	65.78406360966159	52.47335401896853	82.62393150292476	35362.93790013299	44.768209500203945	0.29297203133796856	17783.757231756666	0.5028925278204838	35454.90766320002	-39.0	38.0	264032471.0	2.477378635847028	32.0	41.17256344446298	261.0	31.124384733962362	-1.1069496939385841	10.0	-992.0	1253.0	14.17365398334373	57.96627879062302	-4.833918999554075	119131662.14117688	0.26297897837306744	3358.864139207322	1656.7086963255856	4681.381835602504	-154.40259638313842	10.707332285865569	3.487465032847792	0.5017600239512267	0.9792904355572343	1.8573484777449054	2.5167680319798764	0.6744020135450379	0.6521470526187255	0.9987054068824683	0.981970094175234	-0.11592692150975135	0.6255987331083829
SCC	m	71	0.5584998378329263	0.36417193263548114	43.69062396662005	119.97251861348771	84.63657791404378	149.59150355551614	109.02598780566036	150.71573014121654	161337.07268813092	67.00463219004061	0.47113266072282584	30420.314109843795	0.18855129576230203	161488.92998640003	-6.0	40.0	373040329.0	1.8392119329423626	22.0	110.68233599508905	264.0	16.580242650670186	16.48347163351553	20.0	-862.0	1126.0	9.65989381090231	34.26177266848921	-7.160063111817608	189566859.47500885	0.35424350797896825	902.1642292943231	1313.4512152193213	1017.2844880180231	-34.899937226455975	3.498402752764004	1.0444418657970005	0.5360962292605941	0.5595130163546127	1.3322632595048651	0.727954733088146	0.7586769507174969	0.7505908363943313	0.9995181722870439	0.9882864209118029	-0.13948151004910236	0.613852799894969
SCC	m	71	0.6827895881036451	0.5987118529915898	29.560215678632968	49.37302565654768	43.86231222645159	58.900727800578366	55.539614750527484	70.4280817132278	24435.966206351528	33.71138785146489	0.5024276645946805	8105.19729118229	0.3316912956392755	24547.885814269895	2.0	33.0	21740597.0	1.4113067254583285	15.0	92.09889424781956	71.0	11.350490695779252	17.03594216671192	20.0	-454.0	525.0	6.513122323418659	27.163759702259483	-6.860589705129725	18113144.606640596	0.4589018014242925	447.64651565454295	410.8925538880513	97.5936342372841	-6.3673897395617916	1.5233733839014774	0.6730923725655334	0.3793207443152176	0.39396696142333226	1.0881876566705775	0.5157041503979254	0.823668584171175	0.8207635561263805	0.9986906527250565	0.9832874102893049	-0.13596332116156115	0.5282373794548721
SCC	m	63	0.8043028988436213	0.7371685477797504	15.222597874532614	20.650091380568217	23.096841429078566	25.029915081757668	22.459744789289125	25.714745672473605	3511.864517062471	16.608928358776694	0.725254836712411	1540.583797699472	0.4386797355691006	3528.290907	-13.0	31.0	8590894.0	1.760906363692581	20.0	30.451560804909548	86.0	15.423017054211837	8.887869682112921	12.0	-362.0	448.0	8.947857441070148	26.064091494084117	-3.389075686677092	2396898.085023	0.3963365208925619	600.3426379257661	254.20249550384506	80.52985318100963	-6.13259058687483	2.1221803029305635	0.8485131774914684	0.4236900561800508	0.5366626623268609	1.3160729965196662	0.5550939440860823	0.765341946374622	0.7572306625387722	0.9977254502061678	0.9738338033643027	-0.11194380132710495	0.5277188647952374
SCC	m	67	0.8925989326942325	0.7797741414346558	41.28657318453268	52.94683548825073	70.98675042569563	60.52180155943807	62.3817491258461	71.11954071842702	70604.75994666656	47.26028884634971	0.747886252860011	11045.987852505832	0.1564482035042645	70645.92523519999	-15.0	31.0	95304330.0	1.7820991676611146	23.0	28.99997410691014	165.0	15.217565608778255	7.321762460749455	8.0	-469.0	634.0	9.665908254049684	23.784625480806675	-2.5470373540612767	39964993.985663995	0.3734006255403154	512.1002037305981	394.10254509078834	78.68117553566115	-4.543874826382521	2.2568589894227506	0.7539551326038167	0.4968841456263827	0.5220989062736072	1.2767814085473346	0.47736022857621785	0.7653137476018528	0.7581601855958995	0.9989026725527788	0.9809462116446475	-0.13741782790345203	0.598182164472157
ADC	m	67	0.8625197977009962	0.63492524132808	40.88171056109948	64.38822699123878	73.73606379513353	69.5050566505776	73.13527206485254	76.82102902200674	91881.08299748576	55.53612051880909	0.49409389075417587	19929.299971839286	0.21690318966293237	91991.27214720004	-14.0	53.0	781673980.0	2.3612706138766653	30.0	46.3465424371811	551.0	27.096564504884032	17.553543253069904	26.0	-970.0	1521.0	12.988958608549416	54.58112694342333	-5.09840698689878	274051145.35289615	0.2740928072911565	2670.9725376766964	1631.896096027319	3334.5809494846285	-116.15795972567727	8.507063360251731	2.395327978035177	0.5465117048129742	0.9157840855331028	1.7722024263149125	1.5429804510187712	0.6632226498901831	0.6398755468242945	0.9993864540642841	0.9858019717074493	-0.09837074157395541	0.5657191635246253
ADC	f	61	0.8654378813421721	0.5476403599876519	27.32628557322182	49.89823170417528	63.36220453866804	64.97901211929897	66.25344724616224	70.0224522849636	35478.115231600335	43.18381992878226	0.43720134393700955	11942.89634116558	0.3366271365658131	35590.20758080004	-37.0	37.0	169810055.0	2.405895148385434	30.0	26.025965685258058	129.0	27.910554022120596	0.7033911119053183	10.0	-631.0	760.0	13.64969383608066	48.313465169801596	-3.7849682462980483	83074339.25905608	0.27174240932418164	2333.6961576573244	715.7726036340326	1322.463240748473	-66.46863081807784	7.332805255651721	2.5485179633971056	0.4761530709201625	0.9566337387573693	1.8342365903733884	1.6237600057956512	0.6572535869026228	0.6323392061013361	0.9976060841576057	0.9722695165917903	-0.08510207996514546	0.5419654599528594
ADC	m	67	0.7031668322064235	0.4364717059294559	18.08435795772231	41.43305903234234	42.2175395303895	33.75945402402119	49.57820367863282	53.16784144574614	8995.50465599998	29.134352868393908	0.40084198018413697	5218.286834572115	0.5800993978799768	9047.563344000002	-21.0	47.0	51148011.0	2.2711712516133695	27.0	35.621285554728566	226.0	31.448979011761782	11.415221655551196	25.0	-743.0	969.0	12.140700815403475	63.3496843160432	-4.919691480746126	36309522.906403214	0.3082640643543472	3882.875217496965	977.1118211119579	5149.844725753962	-181.05092907352704	10.786906825574237	3.6702072254969407	0.4806327189095751	0.8851234554053437	1.7375151216006257	2.8775058253139045	0.7135148967619052	0.6969761025058839	0.9978659149661273	0.9797580533094087	-0.12465496950697566	0.6113617218469903
ADC	m	62	0.7132203063273624	0.5386942363535172	16.955036661891246	31.47432349872875	35.70305135419102	33.279065431589274	35.61321069490929	42.548829596124044	6865.396490800059	22.448126647209822	0.5338310644049151	3272.332039336782	0.47664137733659734	6899.947596800007	-216.0	58.0	230889733.0	3.759319222965392	94.0	7.41704326605078	205.0	86.48864705394075	-40.2469512195122	1.0	-837.0	1042.0	47.282290376270076	127.94731044956058	-1.9783492099504916	112955690.4664737	0.11035724529457695	14750.697168810442	1147.1979090142727	21186.075703269136	-713.0210300004089	47.660790632664444	14.854467598504206	0.5189593574969785	2.4183068449491048	2.8914578519799083	8.876038722821804	0.4802745781093189	0.42004326739638775	0.9924499482908481	0.950366940733868	-0.08923422821811243	0.6428765886145508
ADC	m	70	0.8646730166020531	0.7292296898013219	29.71633651970833	40.75031082155271	50.01685511904961	46.85185849035233	52.937435714246675	53.775965077346584	28404.269952666218	35.235694185543274	0.6144146402525039	7327.3171563105425	0.2579653400182796	28445.12334399999	-47.0	44.0	521029816.0	2.552072337911211	30.0	23.457952313085556	166.0	43.244891609055166	-1.6299823402446203	19.0	-853.0	1019.0	14.083992886653082	82.55754041018525	-4.10416883536673	193874777.70974714	0.2664919887131882	6813.090636149862	1286.5890228300732	12556.057532290819	-413.3538324827781	20.6100290706395	4.8104111319628515	0.6088839968529254	1.0705573686312222	1.9143828174346604	3.6466015113571495	0.6768329687013726	0.6555602249463581	0.9974257088863419	0.9767806472022739	-0.13665459016146758	0.6663963688951859
ADC	m	72	0.9543309020092445	0.7985920233554552	47.93564407518893	60.02519768952496	83.25170403060827	73.12516786989276	74.09026894268908	87.9539952475156	90380.8796554611	57.28390105432757	0.381092691785765	25556.68656637519	0.2827665172523132	90499.88043519996	-51.0	42.0	1000782960.0	2.777898706997249	44.0	33.1136827141385	546.0	35.00973527160655	-7.278932475545918	1.0	-868.0	1414.0	18.97604623292935	61.32513848272936	-4.143196030947814	340349471.5422718	0.19702767922025902	3707.789751942376	1254.1488046399406	6011.772406153834	-190.6934488856687	13.469628138018576	3.477562334279933	0.5826070191661213	1.234786570754191	2.035566507454274	1.916440641472981	0.5809475492810745	0.5408783591850456	0.9989466763843448	0.9793178491956378	-0.09281471245801476	0.5903855690636786
ADC	m	70	0.8149595014191754	0.6649331760963041	18.784294285037234	28.249897824795337	33.40634005694128	31.082259393422472	31.75675581667624	37.72324276888189	7350.725020333236	23.022522646437857	0.5322038219291032	3435.2597951242524	0.46733618597101584	7385.485055199995	-135.0	38.0	178501692.0	3.106891395082753	54.0	15.02902276277654	125.0	61.83180984844856	-25.149839517990877	7.0	-866.0	991.0	28.243330445062963	100.25635590624768	-3.047230654643027	74233998.45677754	0.18872425729222073	9418.822471819507	1236.2476443903977	15847.8571111787	-528.1057322158124	30.213428605649256	7.66369484652217	0.5857120792231071	1.5544375723382196	2.3659605005164277	5.209269060232513	0.5910816974753947	0.5531237864528035	0.995690152334427	0.9658858241322181	-0.117814155213001	0.6761457974507464
ADC	f	80	0.5295766785952869	0.40751000797802145	24.519653953225294	60.169452217594944	49.8492515089244	73.18665039472707	47.393329193041524	75.5345351478382	28471.803227066353	31.864338658291746	0.5027507913792335	8968.944651772994	0.31501147223603954	28540.55890880003	-105.0	53.0	584651650.0	3.115813084125927	47.0	16.595920797451907	274.0	58.91984742452207	-11.351274447625087	16.0	-897.0	1171.0	23.5363542030451	100.10807252607003	-3.283832351783665	286022812.49168026	0.18281581818932255	9892.77475329959	1343.28090465222	19608.1850748129	-602.9384542643292	30.999037131998175	7.501093469026245	0.601117058995243	1.529156133321263	2.3221295175305032	5.132925368807323	0.5840553201351015	0.5455094070782374	0.9967700711541482	0.9703283150848261	-0.11361079856604113	0.6734035303327415
ADC	f	70	0.5927026950614471	0.4520151678265179	10.040424855120017	22.212583934735353	28.384692282989437	16.039962593472595	31.596378843152266	33.73530039884039	1417.767116400004	13.165458362396247	0.48199677768019683	1266.2221967974335	0.893110146335335	1447.9651368	-257.0	15.0	59881358.0	3.800233610249327	151.0	4.390834939191091	72.0	90.79467647879673	-91.20028358738035	-53.0	-664.0	736.0	63.90581605832175	145.69487571511215	-1.2797832315258981	30735951.3393264	0.09854020606327611	12909.505083223372	630.1259638461017	10710.412964002682	-442.0234108129745	45.89558479536879	12.898204466425874	0.557479595737525	2.3971641141417233	2.9204969948872805	7.0344469593486005	0.4809700276788616	0.41816692692569785	0.9867160343369216	0.9316019155852534	-0.12171110213902885	0.738552160782707
ADC	m	78	0.8680032911431064	0.5293894627684493	27.2403586831261	51.45617848279843	56.31050520107238	56.39918187349883	50.11589213014172	58.933345196077234	35396.4982836013	44.66413227271613	0.41717246558903526	12497.083982823102	0.35305989543640326	35457.91968	4.0	44.0	242832060.0	1.8333050683718677	18.0	46.360494850704896	90.0	26.428277042266828	16.147275803722504	28.0	-870.0	960.0	7.729019858785158	64.10018332686788	-5.916283795373408	145690688.311488	0.4146880128034447	3848.0989866565887	1325.6318639566512	6192.742792926583	-204.6872990391209	10.156436538665044	3.3623628121289895	0.49059918953655707	0.7135276845323234	1.501240275321169	2.8469228007905096	0.7749632438000114	0.7654362274322402	0.997963391753465	0.9834831129238277	-0.12491996970175115	0.5651359463765083
ADC	m	69	0.7864913429313856	0.5570113387838632	15.143316492218636	27.18672931377199	46.68173518625889	33.5393798392278	45.86806296324274	51.561989876264484	5107.282666666669	21.3821272479006	0.5443606926956644	2634.656269747734	0.5158626302286251	5153.135040000002	-293.0	24.0	313994323.0	3.717956811423684	121.0	6.7040441772475	172.0	106.06594944535257	-78.82028394117147	-15.0	-898.0	1070.0	61.137162386783714	163.38111272806125	-1.9340448572610078	137554633.01984006	0.1321279390493344	20480.75083569257	1199.4650188201524	41059.85405355941	-1253.471628113778	68.73369839000482	15.583878374953018	0.618357979279585	2.1733929502267384	2.7407528505516034	10.792999437179656	0.5699183933963023	0.5282129985752775	0.9921747651287272	0.9562350249944807	-0.1690264938663311	0.810945788591125
ADC	m	78	0.932894615801452	0.8466746822408167	40.0485006165093	47.30093087290219	54.46617284149859	67.3280885218049	67.79989607661652	69.58339687023046	55286.824865067094	44.12678373372713	0.5256473605670945	13351.725728389447	0.2414992317062092	55362.001548799955	-22.0	36.0	367910655.0	2.0776855493730917	21.0	39.5169242645433	129.0	28.055584848317945	6.486895125658337	20.0	-911.0	1040.0	9.532809213749358	57.01866407669588	-5.161770132445105	179988956.31057587	0.34388053714155054	3209.048244719799	1445.669160030571	4557.871704883767	-168.29420365039337	10.182928852306624	2.341960779250052	0.6138072713624204	0.7045194634169736	1.54356125677905	1.8395798396219507	0.7512354404169415	0.7396692922049477	0.9987856047613912	0.9847063320327174	-0.16508285858794286	0.6692040071071876
ADC	f	72	0.8036945644409004	0.6078142026754367	15.050466852959007	24.761624171845355	33.770460997741786	30.222423529558302	33.593469008127144	38.40931814026382	4701.678695999968	19.900782753640524	0.6264126363121957	2166.667384576786	0.4608284667389361	4738.4090207999925	-192.0	51.0	133890066.0	3.3674681754005107	86.0	5.3321402096635175	120.0	76.36772259547644	-28.12263915467177	13.0	-458.0	578.0	44.289326933142156	105.54557014225482	-1.717102552416982	52785248.06805112	0.150170728722704	10348.984543629756	372.58618092255534	9058.828547658382	-427.6011571510875	36.36036900380574	8.628183654656976	0.6083823695077026	1.77038499184017	2.5158949372268964	5.433599086207386	0.5623515822943722	0.5197741044552706	0.9864719602615725	0.937849096038419	-0.13400490701156553	0.728619571896631
ADC	f	73	0.9401980054846324	0.5581244318654455	13.374884185004529	23.963982619970647	27.75207379638502	31.412328789823906	28.429871614201847	33.96725481989971	4326.838583333345	22.5308886627648	0.5509736861252914	2330.596352261324	0.5386372307112645	4368.205199999999	-236.0	32.0	138756368.0	3.6292468639743065	127.0	6.168874028994275	212.0	90.51805409148518	-59.93531402783001	-7.0	-866.0	1078.0	58.29944076670352	131.88842006264815	-1.6983104653538086	75982987.1168	0.1307868967458452	13802.313479006938	1158.5067986779227	17237.826138989094	-667.7376689191449	53.080170662355954	10.485428325467584	0.6637915813190501	1.9439760310676029	2.667791637495286	6.658964034358547	0.5480976794642063	0.4996617047056159	0.9948363051337824	0.9603840943613904	-0.1549935328429324	0.7920956851017675
ADC	f	65	0.8200586566032669	0.7749786042147558	17.037500122437496	21.984478061430714	26.227041116084866	26.671527219827453	29.009738123602567	31.064062664725565	3982.824480247848	18.028561545180864	0.5469885005862121	2221.433789607054	0.5577533734222745	3998.933504939975	-328.0	35.0	400928530.0	4.0414843586752545	186.0	4.67059433220289	93.0	121.43020636684275	-94.24433801444923	-29.0	-825.0	918.0	82.628518924684	180.40382990925954	-1.4494716454803978	130147457.72411172	0.09237577641910517	23663.54659814729	971.1425908912831	46798.02967689663	-1411.165453552943	93.4797350726256	14.970625784583728	0.7160918723010552	2.386240716846032	2.905883192058197	9.174245989868798	0.5110861509336944	0.4573445703447726	0.9898212861525562	0.9443305518039243	-0.1807104963144301	0.8512930325714892
ADC	m	74	0.8791981891789087	0.8382408531969711	31.53523341709424	37.62073072055824	47.17345168630339	46.163152069589	45.196895789423415	53.12136764993913	25479.941517067447	33.07607832510215	0.5647601723762359	7414.565059536334	0.2909961569012932	25547.118555200002	-76.0	58.0	460382522.0	2.7766037134476673	36.0	19.45152858570449	198.0	53.31760514788052	4.719715781029148	32.0	-935.0	1133.0	18.390537649380594	93.77444004055876	-3.6416947198409866	224652306.8013136	0.2427660176873338	8771.369887866655	1538.375093698172	17772.809209284485	-555.9335882350088	27.279007460561942	6.52211532116315	0.6048950105014268	1.276442479076672	2.104455141833363	4.870565585029627	0.6471562127416586	0.6206995167341139	0.9970815286725643	0.9748227439502395	-0.13019127228450872	0.6800394295171066
ADC	m	60	0.9667494877932029	0.5939649683731092	33.90389490465681	57.0806305252661	74.26590069144672	76.18707707676751	77.83873678317242	80.04393021295887	67876.45948441185	55.18267032321406	0.4401814462562016	18280.93953092442	0.26932665123941424	68007.80963971917	5.0	53.0	332730879.0	1.9015391540053472	23.0	76.77451501448718	142.0	17.98233797040251	27.046754735364072	31.0	-783.0	925.0	9.724181122126	43.66842262415113	-6.37929292624082	129686209.58986978	0.3606760404568003	1175.4041927665348	1135.1489939699939	1024.005915863418	-40.601656273633914	4.072907461717528	1.0498828994821132	0.5820534304494059	0.5668456692750038	1.3402959952157003	0.7242426529036238	0.7568793370466257	0.7487246907779282	0.99929062679755	0.9857414094302872	-0.1527173031068288	0.6366025239078174
ADC	m	54	0.6925176296978482	0.5275460339758351	19.8857533372822	37.69482103279937	39.64569565539241	39.976283281465776	37.116630086795325	42.096206966899054	12653.150682899823	26.104328113518818	0.5759105312465235	4559.615530529848	0.3603541635437858	12695.191984800003	-35.0	45.0	147798202.0	2.4686633700057325	30.0	29.689742291220064	178.0	36.646825553856104	4.714646552022422	21.0	-806.0	984.0	13.67645470881737	71.51187092693884	-4.520879496401295	64922547.64188962	0.2752107895513142	5091.719791360663	1160.5329023787367	7470.172362270595	-253.06171067741454	14.256579443757225	4.569506558500163	0.5085065921794996	0.9084785252562939	1.7542104167954198	3.732289964208893	0.735914441849408	0.7201519781077812	0.9974713390003119	0.9800535731697468	-0.18125076704115392	0.733303930187254
ADC	f	53	0.8952690212898327	0.800524579264492	19.20144050387506	23.986072384581878	27.52692500080602	32.783762810269344	27.76925933473919	34.545798297332766	6553.2338729333	21.473987548331703	0.6510598923572387	2601.1593638383633	0.39692759548562484	6581.955116799995	-61.0	37.0	74967627.0	2.5346069991829747	28.0	21.597305170572135	195.0	40.875138635898125	-7.002304147465438	12.0	-764.0	959.0	14.07518382393167	74.64679578325915	-3.8189899651086487	36675602.506838374	0.2833255573406737	5523.111857333984	1000.4937176802428	6469.790192153233	-249.82385526750275	15.720495279896253	5.110603827141552	0.4990142049843408	1.0438864629561908	1.9025467523629094	4.008868961825358	0.7050572667199793	0.6855051908645048	0.9968543378675803	0.9759882676570208	-0.14565979952208666	0.6836471434382733
ADC	m	70	0.6793212575641074	0.4924086918804897	22.67336612532455	46.04582839254084	53.59177548840867	47.30211597804056	54.615367800647476	60.11684409547794	18597.68415786682	31.27991004920193	0.45068166912928376	7532.170501128573	0.4050058296071484	18674.366259199996	-152.0	28.0	293710591.0	2.8981892666237226	54.0	13.05855149702792	111.0	63.90891256884331	-30.843054194090463	7.0	-934.0	1045.0	29.818531760939116	101.40288036578687	-2.846291776094003	192019995.46772477	0.24505499983419582	9331.250154458481	1436.9681373589292	17120.534512877584	-558.747906450449	30.958914676735546	8.47298836554437	0.5632499736079071	1.4743259013273475	2.314365033853417	6.262374256367963	0.6495943564123885	0.6176932873312057	0.9956944003963211	0.969489610444341	-0.13257761705219318	0.6891420174752778
ADC	m	51	0.6912588545958105	0.5412223597255693	17.10983299695802	31.613315099608382	31.20406133822968	35.97631309625822	30.215978091069648	39.83630268988327	7153.2408376000485	21.85298398573173	0.5570443752760559	3223.0192246681636	0.450567693419016	7216.472419200008	-177.0	40.0	175127694.0	3.5462606649345956	91.0	9.138934650188126	182.0	72.49196577773097	-40.76089756626669	-6.0	-802.0	984.0	42.528919229392	108.95989675599868	-2.116098199307947	85675830.35652487	0.12543031395717533	10210.808330670205	1061.9166222016431	15066.85968953564	-525.3703739434827	38.372847929483946	9.344227510430324	0.6053505071235432	1.9494237332000475	2.6391000048203477	5.487099529078065	0.5123224284271207	0.45726500619214866	0.9946962384211537	0.9571546229248841	-0.11266148332442467	0.7091326534027756
ADC	m	67	0.870078371822923	0.45677517575108884	25.971651075342315	56.85871836760035	61.485507235445354	62.099605441580714	61.579707079524205	71.06361139148504	39672.8844937327	49.47154110121984	0.37797348460370156	14882.822718173975	0.37513840770829454	39727.045136000044	-8.0	54.0	171766684.0	2.2102257231353097	32.0	60.669624019361045	124.0	22.920384640894888	19.94707222461671	24.0	-755.0	879.0	13.3728481865743	45.991553610523276	-5.688615322126755	84031559.73313287	0.2775041120755466	1717.3373131755607	1051.159636782663	2183.744205594277	-73.39481080840515	6.045021634277031	1.7040744049841434	0.549175038807104	0.8303582328309266	1.6221927134247334	1.0033300473783295	0.6678675170300833	0.648254946593463	0.9987169433961919	0.9781211173632784	-0.09915100665911848	0.561890479638754
ADC	f	78	0.6942131532581413	0.6687501420102134	16.435724653418976	24.57677930955559	32.712080719514006	24.204229713006775	28.718505392864717	33.52898669807961	4583.954158499916	17.06152346141603	0.657917349695534	2028.334740871801	0.4424858257168014	4611.150467200001	-205.0	30.0	184031248.0	3.1039755591012814	56.0	10.12939082767703	92.0	78.34128898153736	-41.95046940757527	3.0	-888.0	980.0	36.1189066795137	122.04130299789131	-2.519815673463929	68678842.2786176	0.2112027677655265	13134.237753907204	1275.8267270931358	20173.93932843672	-702.2971560173198	39.81385229055455	10.669501476339338	0.5662958664685911	1.7248839567410374	2.4430455184260342	7.654382025901815	0.6146670699974334	0.5815993604476083	0.9937523032432772	0.9623041009571511	-0.12893790274985767	0.6956075468022876
ADC	m	78	0.8947717048778039	0.814318280555863	25.59212429247354	31.427667662089156	43.31202761174891	41.01455958022366	37.88713348734322	51.02830020468129	12853.873851656295	28.12058777434054	0.4436581547405766	5981.246186229185	0.46532634871459133	12889.001909005969	-127.0	43.0	496485527.0	3.1128139142610034	53.0	12.728354769037479	162.0	57.85330208438014	-19.83476784257579	8.0	-834.0	996.0	27.416046555359546	90.91495445019304	-2.7433052468482337	106534418.3211553	0.18143434622155516	7872.110927311796	1174.618172440708	12008.34218938058	-440.31510014096665	29.07536671933663	4.459822372272443	0.7259511785088648	1.124807514694307	2.006542007361621	3.1680663323903766	0.6592185296141089	0.6336565718546059	0.9974565071221645	0.9748340399867211	-0.22429314500926018	0.8387308195040676
ADC	m	67	0.8048491861733258	0.5940000756644795	8.969474480878874	15.100123465211938	19.391721863930098	14.310843868100058	18.60408557279825	20.8098532933146	623.0854383605907	12.15332208209257	0.561473685708956	628.3280554430079	1.008413961809493	633.7350711487682	-318.0	37.0	57854830.0	4.036954400361035	181.0	4.413308663081327	107.0	117.63207566338606	-89.92037228541882	-28.5	-726.0	833.0	80.86464246701573	172.9583669291436	-1.380598540836036	18957929.062228482	0.09173191001070485	21828.923338847962	816.1013407856498	32439.196802064387	-1063.6465603217039	75.78099950295683	18.324313164364067	0.6012952373688397	2.7980150901925027	3.0879127007736895	10.319128695326327	0.46558660426662873	0.40446310317985606	0.9861264375667405	0.9320176955552184	-0.15277170430148448	0.8072762118162415
ADC	f	73	0.7824360215878144	0.7068977508462716	52.1212747865559	73.7324099902118	87.11380033611209	93.07078501871577	84.17443025052205	93.71622817847508	126889.0172640088	57.690893534822955	0.46626151259002924	26190.105356376796	0.20640167227306158	126938.76852240013	-12.0	71.0	1856550979.0	2.648402556770353	40.0	31.523374301434288	681.0	30.979330299600807	27.254062565889072	33.0	-872.0	1553.0	17.188731599332147	59.384572865199715	-3.779661655365395	447653057.2972637	0.2156218280789021	2783.7435680368185	1350.6741115027248	3652.359553505652	-122.13825307732995	11.354440917142039	1.883702218921344	0.705224442203828	0.8796282095606612	1.696275235685441	1.0892691278726065	0.6591471824978085	0.6366025126663188	0.9995287767668605	0.9864848536816174	-0.1804507392159963	0.7542095756505471
ADC	m	66	0.6839425676544415	0.5376981839531165	25.387433144874485	47.21502490156838	39.75535606682452	52.79244552016891	53.8672570305933	59.11635634915267	20631.087108667653	32.29236536304707	0.4019883489144442	9049.378091418157	0.43862827216779476	20693.482940800022	-13.0	46.0	160376175.0	2.2015472692281106	26.0	73.5097689248402	198.0	26.430719314601486	13.331166221423674	23.0	-945.0	1143.0	11.159421922254198	61.57506451047962	-7.110296991307421	78459104.03256007	0.3090187357421239	3613.7685766465006	1540.9496326729577	8993.976585990895	-220.6936666195908	9.924270598081657	2.229843936416129	0.6137167851244164	0.6524620028458193	1.4516188602408695	1.7986335466277894	0.7580205913351463	0.7484722749498098	0.9990074892809532	0.9867028366520336	-0.20812421598143	0.7478231205195177
ADC	m	55	0.5836535311460342	0.49751457427567086	11.807628722013023	23.733231813768864	23.270365360260236	25.13503881039374	18.632670232685385	27.180910065706033	2217.1722442666573	13.851984553613597	0.5724400788187708	1436.4385343371673	0.6478696177311555	2239.168063999999	-302.6	40.0	165202510.0	3.918536631188988	171.0	5.3466914188476435	141.0	116.47608998061555	-77.67151411462788	-8.0	-817.0	958.0	76.58957262649274	168.11871543868273	-1.6035789042104787	63287627.798911974	0.10751177591047893	22231.038375893942	1012.2329657090442	44429.298776001015	-1332.0720295590615	80.29374834966254	19.2753227314787	0.6084596724672857	2.686982950362472	3.035323753412187	11.934152008715934	0.5069022310623679	0.4543482428885225	0.9882660668349966	0.9412326262517712	-0.14621941860624202	0.793246856457758
ADC	m	94	0.8316053060565328	0.6930821727860518	21.943301754737398	31.66046194281655	40.52637019275227	43.38118450434474	41.6828537410768	44.14899374844234	11830.476226799705	26.32900814384717	0.5563836940247808	4512.784021384684	0.38145413040616455	11876.025031199995	-174.0	29.0	303026307.0	2.9331924051194282	48.0	10.566610364667177	204.0	69.2038963187415	-33.38589002289573	7.0	-885.0	1089.0	30.65571197613883	108.44046814432048	-2.606355377706727	139654158.37029353	0.24173179327002794	10644.717478738496	1291.221919421406	14457.273828967836	-540.1220952686307	32.56128141444206	8.628340754891687	0.5708335530855412	1.4692585764454082	2.2773755308347448	6.446743487489556	0.6555168896573629	0.6266425181817946	0.9959560723821735	0.9708977200521939	-0.1452589661942084	0.7156477173171865
ADC	f	80	0.8425958359005923	0.7577911405044061	18.874026012789354	24.906633244915344	27.376282362658372	27.26462330566846	28.684566512325055	33.7377104735932	6127.388534666671	20.986225458468923	0.6391165965215669	2533.694850766435	0.41350321371521576	6146.706684799998	-284.0	49.0	388495153.0	3.5788274822880015	126.5	6.041108696363254	114.0	109.00493372185609	-52.93655790302076	15.0	-839.0	953.0	64.60604135720523	153.35605421096872	-1.8449104510478276	144558735.63517755	0.14906528284697093	20715.80020053771	1128.4415142563435	43992.006140987956	-1401.3926999871205	77.69814967963308	12.144089030922299	0.7204144211091502	1.99192545701414	2.6458753406249778	8.092892853238324	0.5762541683350721	0.5353867762588383	0.9924774566064041	0.9554692709721592	-0.19311176880648373	0.8342448060990891
ADC	m	62	0.7786509444455464	0.7536951411391755	30.136845251767017	39.98545778896301	53.30912117077152	62.047211057387585	55.36169433823354	62.37091950580815	21802.85827999994	31.134714471463575	0.4672691345835523	8077.171750756713	0.3704638927165808	21857.12544	-60.0	37.0	239544882.0	2.574737182565356	32.0	22.608298930402604	136.0	38.923507879628126	-6.2457659391096945	12.0	-833.0	969.0	15.18077133310171	69.29049103879673	-3.8076345566509926	104939821.90656	0.26259827682976283	4762.162556231429	1199.5332675757581	5070.653811182857	-202.90548107930758	14.131745625414343	4.159985402061336	0.5337999431588041	1.0480185740574919	1.930803507152511	3.049396633843838	0.6755633483879844	0.6528709970675325	0.9975214455731041	0.9760022985457226	-0.12385614390613224	0.6453652107884822
ADC	m	62	0.9114063359341954	0.8570485349068381	31.17858178438796	36.379015323533686	46.172066842082415	47.0410433182527	46.27764087232896	48.131507374127736	25410.604422211632	33.156065060915786	0.6292041538575822	6643.07578594247	0.261429270849445	25447.11345291138	-68.0	58.0	718626186.0	2.823852366244411	39.0	20.49955271266334	125.0	55.11175416016218	-0.00475726485928813	27.0	-886.0	1011.0	18.167330459457528	101.4754867072638	-3.835758450977496	262035909.9755688	0.22341270161704746	10297.2743798445	1375.251580775281	29134.843393571562	-793.3900966761595	32.19058302364316	6.492619096963722	0.64962908854917	1.354623944171665	2.126982268852703	4.626103721140047	0.6093401057336973	0.5781457173054141	0.9965474477934889	0.9707826705653063	-0.12527058954842699	0.6658084951323182
ADC	f	84	0.9184400240851054	0.3449671203244309	10.813890442634158	31.347597511507846	31.400479996331256	34.08214928668671	35.36335080277319	36.69302298802866	4482.817450266682	28.79088821347946	0.40057768235273833	3282.1977559662682	0.7321729676435991	4512.557900799997	-264.69999999999993	20.0	213740767.0	3.7005168035785467	118.0	7.745433252469864	84.0	95.34440955059729	-78.3691457068517	-25.0	-912.0	996.0	55.952101908362785	152.2243171649654	-2.0439696288975924	104566087.03912634	0.12044487437650868	17030.519737518236	1254.910494637948	32745.115423698677	-982.2756116349932	57.449383385856976	17.90559017600844	0.5163952325693615	2.62656509397712	3.017535236658877	10.881642287507463	0.4872655769544999	0.430281370937835	0.9900767801629761	0.944548930527591	-0.09215021748074441	0.6612210486659535
ADC	m	76	0.523903623170755	0.40976867667126965	11.406044575288487	27.835325696304512	27.52693647003916	23.872766423427702	26.599497514050906	34.59081802354121	2286.858632213542	14.583027984431954	0.522150840285433	1607.6111963655023	0.7029779513784072	2319.3917585462655	-234.0	11.0	78664431.0	3.6630062563388974	122.0	4.1391203068314	119.0	80.05083186735858	-79.95465091752794	-43.0	-568.0	687.0	54.21151653173825	128.81137767593518	-1.2737278190579049	38484208.595682636	0.10999341951919825	10199.62481542866	453.6317970904369	6858.188308569502	-323.8094859062347	37.72246335248243	9.65480317256755	0.5874421609298458	2.062599406492501	2.728870378434681	5.3142929247981385	0.5090291075929717	0.45227347654852856	0.9884546645629062	0.9363664326580625	-0.1262997758324444	0.7365425896699485
ADC	f	74	0.805588155186059	0.45477005910498464	9.351801223430979	20.563801499676337	23.31168839874109	29.75904326419113	30.72772454966361	31.29705321591794	1889.7110806666722	16.565954913736572	0.6355071128219548	1163.1274766484735	0.6155054540073571	1906.9764415999994	-369.29999999999995	26.0	158658888.0	4.351021306121725	234.0	2.4514664527034697	132.0	129.3171991477915	-132.49307337095948	-85.0	-565.0	697.0	98.54164032896519	201.74895117994112	-0.7267386812163642	77618974.26024957	0.060137008335437184	23148.224810923806	396.65049109651056	26526.658826912077	-800.9356770677558	95.59743165147091	22.522360907203392	0.6160692333794552	3.258067210651329	3.2883261641606607	11.636994456060343	0.41985814109941155	0.35007765155094667	0.9760453792356475	0.90809945636845	-0.13888549614342574	0.8114416573591241
ADC	m	71	0.771055521279098	0.47848485685635067	20.77125917590394	43.41048390198026	47.15689574176825	47.0701823238449	50.59157004877394	59.94155513498128	15020.42427680006	33.47189329401928	0.4509199084710897	6528.8924483699775	0.4346676450714006	15080.836812800002	-220.0	46.0	529130014.0	3.4462234310574753	94.0	7.830259658911478	127.0	88.04038760796297	-39.975724547931634	11.0	-838.0	965.0	48.732350850272155	127.99907471759634	-2.124812598638655	247080858.12139523	0.1526957951771234	14785.704575428708	1148.4851595659593	24646.010428713264	-841.6209854696679	50.69530468010377	10.825047808764175	0.6397936856603524	1.889858848906093	2.5888594521824846	7.187284169178838	0.5689400275885504	0.5273946752148823	0.9936071842000966	0.9583388394637269	-0.1480183443558765	0.7576412863343477
ADC	f	65	0.6280072105264992	0.13707671117325054	6.683950963272937	48.76066040733299	53.8681299471218	54.404138087097756	38.34105977930188	54.8286883301069	6414.748615366931	30.622046325839108	0.3911894326991181	4267.924921899683	0.6653300351748161	6449.6122768000005	23.0	61.0	35492665.0	1.4461196297299532	19.0	103.59586330152946	112.0	11.652833331975568	41.49553222383559	41.0	-468.0	580.0	8.026457353969741	44.521523263829486	-3.547585988621013	12784202.385812003	0.4486107744940882	260.28683919233254	448.8106496373432	31.303194042653214	-0.8000374125308867	1.285010315391401	0.4703423813425488	0.46238837911394054	0.4114458551768838	1.0846555617549662	0.2985171017284668	0.8024598142167989	0.7995258375951071	0.9991899369013283	0.9836279029939567	-0.13103550481576826	0.5430367301828529
ADC	m	77	0.7753588389859917	0.7561512554674131	17.036814636563705	22.53096125064613	24.907219917124433	25.685960678938994	23.109762547460324	26.780773271136145	4440.302873500078	17.46957995653935	0.6132134183723685	2130.496726309602	0.4798088749811414	4449.464988799999	-410.0	36.0	612384672.0	4.54760751918763	258.0	3.116935246729307	274.0	145.12777488765937	-146.1934107203824	-97.5	-859.0	1133.0	107.5054847841472	228.6243450671682	-0.9076014454915085	232569491.10120958	0.05351207087132468	30896.57781933319	971.7372346473592	61958.737420049896	-1493.4078223305755	138.9245817816931	19.19322420764127	0.7548449226047449	3.056211132705456	3.202869644440213	9.672174421415491	0.41046186015143526	0.3360896927715701	0.9913273594622959	0.9412002385766246	-0.1686661280002132	0.8681461815055501
ADC	m	74	0.5169988969178574	0.3173195730711231	26.506980728132255	83.53402367080288	71.16765050415752	82.60860378185184	55.08742451776086	96.68807862716216	46964.1592121279	43.186998092915275	0.3637359655457263	17306.48672234838	0.3685041319312962	47038.28386627169	-38.0	49.0	818853203.0	2.597256430039185	34.0	33.216955964625086	200.0	40.16759024949401	3.4384112349914235	21.0	-994.0	1194.0	15.241972096189699	79.18533156186572	-4.763220182850285	294944938.4917897	0.25053648662482014	6258.494062741693	1685.031256269679	13585.378491976644	-378.8344432963479	17.818966006602388	4.030395638040967	0.6136762900793628	0.9861976409196311	1.8426944446975473	3.0426606015500317	0.6843751509335555	0.6642823586301156	0.9983958467355639	0.9813071910506369	-0.15067274454938456	0.6994304532445492
ADC	m	69	0.6301632165723297	0.49647116180232526	11.477943767488188	23.119054339068022	25.969306883319007	24.13249958044131	21.44552620011922	31.82922110262832	2005.4501078333333	14.568777646417578	0.5412389915346104	1420.9199862122446	0.7085292127997097	2029.4622392	-308.0	44.20000000000027	115267595.0	3.90229930682388	173.0	4.778815664202206	124.0	117.6663985513099	-74.96008655926906	-3.0	-872.0	996.0	78.85752385280198	166.47888395408222	-1.497700193223011	56246990.011036	0.10968180490332555	22096.20422562367	1152.4775094284682	29809.720442778955	-1032.7664657773132	74.23555556011954	20.686160910746178	0.5591863233279798	2.78493101313759	3.084162747558057	12.77879995362581	0.4999792337710089	0.4457738138147694	0.988043178492522	0.940689196135813	-0.13508562111680725	0.7710761789588434
ADC	m	69	0.7929528111084994	0.6623406238440916	25.47679873029323	38.46479864458716	68.10292376249349	40.70827740153101	64.86532955285128	73.914645179423	18429.971615000013	30.500770213947785	0.4902215203320111	6882.9539329438885	0.3734652487116098	18482.794237599996	-162.0	47.0	492349679.0	3.084485985431865	49.0	12.874317580414157	234.0	72.13485352531558	-21.691923858806135	18.0	-977.0	1211.0	29.88708442031712	114.01160055734202	-2.8817525554521928	240251282.04201514	0.20244407439825018	12528.105500950667	1631.1676755051801	29310.208767162596	-867.5904245204474	41.25286549870722	9.908448707853042	0.6031492296444723	1.618402987351114	2.369415586063099	7.253399123672135	0.619125056497476	0.5873856601006853	0.9962333911863603	0.9709455062980814	-0.13494211116743554	0.7111956708237194
ADC	m	73	0.7445255545305897	0.6613115227227754	60.7182295294746	91.81486703797832	97.35519591544718	100.62741746147033	105.11374576919394	113.72810233969386	259330.86602450328	68.35851479560317	0.6434218012496622	30565.006506800255	0.1178610435979197	259482.2138366917	-28.0	41.0	1350596738.0	2.461014629728312	33.0	40.147633435195104	517.0	31.938165352256313	-0.36523068882415	10.0	-890.0	1407.0	14.155123265139947	66.00972454013885	-5.213139825854682	1130637629.577899	0.25611280570389605	4357.150340408951	1349.8364522636255	9593.837136390073	-282.70435647767425	13.648160651925014	3.76657294919747	0.5517506819601952	1.1111530784197718	1.9214976791113223	2.521283995018317	0.6214339643796662	0.5921433007733017	0.998875539056142	0.98153048601923	-0.07073449678888963	0.5094134615277071
ADC	m	76	0.4941511174947092	0.4120266033901047	26.03170811987524	63.17967797634793	40.83885063270023	77.8354968443062	67.97606711924425	77.85029796346319	32221.66973519919	31.2203084749682	0.49419546914760043	9908.716274252622	0.3075171571083502	32306.622479999987	-29.0	37.0	274555170.0	2.1864367825795705	23.0	33.32248252093408	168.0	31.307990490861844	3.143480741797432	18.0	-788.0	956.0	10.574204668228141	62.58291732299003	-4.817502647699369	126532813.51101597	0.3312483116639974	3906.740069482154	1085.0407466598526	5065.015382409031	-187.38363889045252	11.16994210030874	3.2870712196929803	0.535403607190424	0.8320749421212142	1.6859727064619041	2.585419360521114	0.7299200941918189	0.7152643923806791	0.9979604001442003	0.9804692752368726	-0.13000274561705188	0.6163211082474116
ADC	f	93	0.6777924434517514	0.5419816587690388	22.658050086992535	41.80593516476927	46.54647058585647	38.05121685307844	46.24391233449006	48.228764736410184	17406.745282133594	28.335746946114458	0.5713183775044877	5685.268496376295	0.3266129540145391	17483.226550400017	-78.0	50.0	212847150.0	2.765461681249972	37.0	16.694062433244817	140.0	45.99337032487644	-0.7175196574978314	21.0	-704.0	844.0	18.446265372285648	77.17468643994326	-3.264372108970007	104128912.44528009	0.22708155424941437	5955.417392644666	896.9615795937503	6548.819173635632	-264.08660471866557	17.865137099965814	5.237643115264853	0.5355660710709335	1.28603730231185	2.125475615899873	3.5553329931893005	0.615865730728133	0.5844029031047575	0.9959776280001638	0.9668066580688456	-0.09381538713296078	0.5852054303672312
ADC	m	72	0.7703667303767094	0.49166276681211274	22.103785169684322	44.95720778899495	48.892855960763846	44.822400828157335	49.53875898728187	58.551266399626236	18231.016679566597	34.63353717127438	0.5190137335745447	6454.251240939177	0.35402585354294197	18291.556228	-134.0	43.0	533450261.0	2.8538793147108583	37.0	14.816569309914614	139.0	65.22673912855653	-16.85678795207211	19.0	-995.0	1134.0	22.774786158133374	108.29611234884466	-3.1856832436274827	214524248.51979282	0.23793574870737455	11443.89664981246	1641.1454093981952	23880.54874814306	-745.1922456246425	35.648469692276834	8.777707035007477	0.5945095381212812	1.3970556987284328	2.1753963882262757	6.802100481168283	0.6680540804381455	0.6433700911920431	0.9961018404912338	0.9730308593550906	-0.15804717978740881	0.7312059903471896
ADC	f	63	0.9106001630389748	0.5904483704834032	32.61346271788886	55.235079556893425	58.857673153124225	75.16356644678325	71.2008765395483	83.15559087036783	49484.17692720377	50.2970724499779	0.400463481777296	16276.665541477405	0.3289266701439134	49613.7391704	-25.0	46.0	1223332150.0	2.2658542587851347	23.0	31.2175486561135	254.0	37.63974288952745	7.715692325636776	26.0	-919.0	1173.0	10.731789457529258	77.10606731038006	-4.736585534509076	294970826.67372	0.32545362702782377	5885.813708008969	1457.874959002523	14030.925921136975	-413.4351552972367	18.42875938734312	3.625927617979352	0.6570329385585965	0.833245119760399	1.6742330983739064	2.922448497449726	0.7433152396195014	0.729522440904492	0.9984900029795459	0.9839857541120909	-0.17817687926003806	0.7070162530075508
ADC	m	78	0.894243609701638	0.49613959799075147	32.88651881289545	66.28480965050585	83.62846529766372	80.782356003678	86.99264244750819	89.14351895439296	80479.61438727817	59.274767450254316	0.4610713175488638	19551.193591407304	0.2429334899310584	80516.96494316812	-298.0	-248.0	8501553681.0	2.007319607308149	23.0	70.21892049764274	206.0	21.66903515544177	-278.1450604535897	-272.0	-1268.0	1474.0	10.005804136582134	282.4992271081227	-6.585540878745812	6425721873.080682	0.3371811516464156	2441.1386619556424	1643.8530669791069	3584.590301224106	-112.6912304260649	7.06470693570641	2.172751568350883	0.5209596309985696	0.5271986026823335	1.270183228374133	1.892486943320742	0.8167998204078811	0.8109648871418755	0.9994189835160066	0.9917340450635371	-0.270092252438519	0.7927462308035313
ADC	f	57	0.8249826586558091	0.6981601202213382	37.687956959001625	53.9818243228407	66.72808056583074	65.53776170270083	68.29516439690295	72.65124208848736	52852.88402100137	44.53406894894795	0.3507770476918147	19416.252725895865	0.3673641105030468	52931.38330799998	0.0	62.0	194806717.0	2.1475772468374825	32.0	79.0505594896771	139.0	21.404623096081036	29.209295628635605	32.0	-877.0	1016.0	13.39433502232489	47.3701302546093	-6.167889100189584	118774278.73639436	0.2823534245196636	1390.74628921762	1426.6614527759675	1448.7481592872075	-47.071699466295726	4.5719950227823976	1.6237007757890347	0.45497948983112707	0.8520293831730038	1.640076042108848	0.88665786412216	0.6570957925874333	0.6349548664928233	0.9990926449445515	0.9805660895809627	-0.06972887262855545	0.4668386705408415
ADC	f	73	0.8358830849750578	0.6546424483200431	21.567337912970398	32.9452176043838	34.28901217591431	39.72298539888462	36.44402333716737	45.20679158046941	11668.560884799947	27.538350126326915	0.5255761118754122	4733.619781522073	0.40567297272179675	11688.501191199999	-168.0	75.0	515497342.0	3.811913863047504	97.0	9.295415496131923	288.0	80.70253271396035	-20.82309296217065	14.0	-886.0	1174.0	44.60661901230726	118.14883438270348	-2.1132108886032643	163161507.1089776	0.1045237280959113	13525.545865480295	1320.651808399811	31827.01457152605	-887.6762462402556	55.84276575793383	8.641901743242823	0.724848066965486	1.8104322330213676	2.5631998736908232	5.2881824509447695	0.543700615883078	0.4947187702005035	0.9963736608779399	0.9655299213551208	-0.18444572830539657	0.841736776867805
ADC	m	66	0.8845402663991325	0.5173182953653787	9.044671012503594	17.483764045335764	20.77633740580857	19.038850385461835	23.10542040301367	23.10542040301367	1423.5259513333428	15.46509330632087	0.5651513420769944	1082.8366679669273	0.76067223569243	1442.2182016000015	-348.0	14.0	103537536.0	4.0218541138402735	201.25	3.5225300629356586	80.0	119.94597629835282	-117.69470827679783	-55.5	-752.0	832.0	87.54558524239005	187.40672578214833	-1.1399766499408834	50652550.53189124	0.09197114526049904	21269.236512024803	804.5789919404435	27001.459474103445	-937.1059397019327	78.91693669180948	19.77128710109636	0.5953865523244668	2.9284781939684303	3.1659701548838304	11.01211292141209	0.4660773558857206	0.4033519697638652	0.985047251575162	0.9292076697818502	-0.13812177590535246	0.7870491010462449
SCLC	m	66	0.8814607532119614	0.4728470352962748	26.97899694061532	57.05650015064791	67.57162179691724	68.05125021812603	65.54618825996027	72.41016204499759	42221.426963806116	50.29306559842849	0.45814867427585376	12798.712839078216	0.3031331188794207	42347.4311828613	-48.0	88.0	191018794.0	3.2320451539790254	59.0	16.5217814984055	361.0	48.54387575644947	23.137654967401954	37.0	-857.0	1218.0	25.852288858037408	80.32859793951141	-2.76485040163504	273254576.6830442	0.14806378462755213	5917.332569537136	1351.0081691268397	6966.123019964382	-240.40380139478805	20.298126528146106	6.8951446539469	0.4804615877012545	1.7977499902087606	2.4849072468821163	3.622872829427622	0.49728356744319213	0.4367484212420549	0.9973140236286325	0.9664935224479189	-0.06493090290295951	0.5447228573454418
SCLC	m	71	0.40415430713954253	0.28811324976273833	9.593966546229469	33.29928961660081	26.06537009264219	22.658711935202756	23.501834878914902	35.56215687993523	2072.879714965816	13.458051323236264	0.483083644284551	1627.4632544897265	0.7851218972040377	2110.4036132812485	-472.5	66.0	181799764.0	4.718325726402983	349.25	1.9875689378224113	157.0	174.85628718487078	-162.2584683357879	-117.0	-657.0	814.0	140.2655991861486	258.72105574026614	-0.4909094900400935	141263210.17646474	0.04361759583204097	40608.77413668199	562.450445978092	73488.52563112254	-1611.370118859954	170.08246004335854	45.58375523119511	0.5750268664791137	4.875853783965963	3.7862761174523913	21.215885202236873	0.32763668017787845	0.24810885444925573	0.9655129691259561	0.8858851684083935	-0.12000087761286707	0.7977453094711582
SCLC	m	62	0.8018703194533042	0.6086377488984837	34.81371224257355	57.199397023236926	69.35181869280719	73.25596795483628	63.06138134389382	77.94808121435703	49550.17535346333	45.86649876355938	0.4056175812843788	16084.126642938892	0.32460281983269884	49703.6684768	-34.0	51.0	622826432.0	2.4167586339979192	28.0	29.717494849091068	219.0	36.486772176321615	12.693221064213454	30.0	-916.0	1135.0	13.273108953990214	68.98481613011225	-4.3656783099834175	236535029.30037758	0.3041007320511638	4597.786995520403	1472.3197856962813	6960.322549393496	-234.9187338092897	13.846442897604128	3.503739110202453	0.5863008149112541	0.8789309511110185	1.7563462789268307	2.722705356881757	0.7226615291515415	0.7058402827220444	0.9984091827189429	0.9823157745921924	-0.16093210218137832	0.6975232383384142
SCLC	m	64	0.8490318973414971	0.7341829684674281	14.476781856100082	19.718220767664597	25.795255687819804	22.5279204765997	22.763106664073778	26.659726780295404	3304.506523499965	16.741398390568783	0.7576082433677911	1416.1540826018686	0.4285523640310294	3323.9016791999998	-312.0	40.0	229534067.0	3.6188931501675694	140.0	5.677848331751369	90.0	116.1517399028579	-68.00304173257088	6.0	-759.0	849.0	69.77381933372338	167.11448144534938	-1.8000147592057472	92827432.8671256	0.14612074696099497	23302.836223866252	906.2666659046151	64464.25000668332	-1871.8434762912475	91.82579224321304	15.564218446337613	0.7037823991062416	2.272497058500611	2.785877213977896	10.279826763599667	0.5528292017366573	0.5093421784827219	0.9883451004891199	0.9450762822269072	-0.17894908440927082	0.8202400501897518
SCLC	m	85	0.887337017722997	0.7049407015893743	35.93226198023672	50.97203480976921	66.96633686453484	65.66243058407605	76.45386540914724	78.44809970756474	46339.146464495774	45.229373355373404	0.39402785997924633	15833.948009234296	0.3416970146691412	46459.947103871214	-49.0	27.0	300462815.0	2.420735081353831	30.0	31.671557482665452	206.0	29.159501780300527	-8.927613867620622	2.0	-940.0	1146.0	13.47646164724783	52.36386559719649	-4.097205303704886	127391986.52643521	0.27383828475725525	2662.272130911926	1473.596216479053	2368.8301282051893	-95.05161733671693	8.808609202384023	1.8047589380350537	0.6435494403058902	0.6638700153797602	1.5495266950351096	1.3555853437342884	0.7598606242621073	0.7459717596124016	0.9991980706986652	0.9866133581893155	-0.23214600928241683	0.78581201713836
SCLC	m	74	0.6870609777037593	0.5851745794657729	18.046439125208508	30.83941059381588	38.849092447572055	39.81658448435777	28.753872573968188	40.82581227605888	5316.548689466709	21.18855559439481	0.39728946647550173	3707.9192784160655	0.6974297603560551	5353.3975519999985	-240.0	30.0	275146636.0	3.7432330068533854	113.0	7.627498623515589	152.0	90.40627606990662	-67.90083727702948	-20.0	-829.0	981.0	53.01517802340295	141.53627836164304	-2.0070193718405602	107242033.31659518	0.1130702865580998	15421.994389542871	1075.3857116346962	25695.176029825987	-835.7370944034633	53.65249592592524	12.994927418053424	0.6059100942517687	2.2222711689156576	2.8074809302089347	7.950663508372629	0.5127959702137972	0.45977650220908084	0.9926963939611517	0.9521907959080388	-0.12504640368116476	0.7421892668854215
SCLC	f	80	0.8738541305264559	0.7518564787705084	29.923813891473745	39.79990162538386	47.11637065819055	55.93688386029382	55.765269191495875	59.34142296911997	24541.498291199347	34.77930842988829	0.4819054833147927	8474.673439366337	0.34532013240631604	24605.339443199984	-15.0	51.0	339501495.0	2.045427179768241	19.0	32.00121709510379	175.0	37.09873243223548	16.514271830681736	35.0	-840.0	1015.0	9.190698074787175	78.16711696792576	-4.847222405967913	150341039.62905592	0.42250106318732655	5837.37700097974	1264.4492411326646	10975.600000942486	-337.7506302563009	15.643147711795612	4.464375523224419	0.5459723820976672	0.7758699817553102	1.5681239909138112	3.855240217894275	0.7929965053575612	0.7809916464170468	0.9976572155211806	0.9835670190647474	-0.1868225006902162	0.6882257005666592
SCLC	m	70	0.5948903599005047	0.36133369205700305	19.07545175847521	52.791788249477484	61.30103103741403	65.99375851336038	42.861189950862396	68.40426309250407	15373.999614715734	31.405325911522894	0.4657905784110473	6419.255599666324	0.4175397268464818	15448.500054931646	-40.0	75.0	187386122.0	2.864322433359641	40.0	21.29542441034429	160.0	50.09479014785539	17.681654934635826	40.0	-862.0	1022.0	18.356251889771343	94.72666934788948	-3.856280222248167	138621582.9148316	0.20970330708032214	8660.500964516854	1347.194932952231	17173.86269420889	-528.6066031238435	25.320692936376027	8.627325970908005	0.4895108055377681	1.55647124318757	2.276742275521384	6.158580298350713	0.5821849705556035	0.5460564809706636	0.9954924927714531	0.9668757432361745	-0.07921086530264694	0.5584645461983416
SCLC	m	61	0.5911537207158805	0.5306880943909206	19.65257518409053	37.0322518854434	34.96952782066122	35.04850672995926	40.60380159541714	41.46798017748151	6210.352366133359	21.891753488567545	0.4071947106509081	4012.6026708302966	0.6461151371558312	6259.070444799995	-161.0	33.0	169342584.0	3.112834486654459	49.0	12.190102684262433	140.0	69.27727252855576	-35.66390495544787	1.0	-817.0	957.0	27.956425878293057	115.04822377579725	-2.8615466601839166	82845643.47041275	0.19524068567294112	11964.1796772947	1072.1578818444261	23201.127466546353	-765.1907433395855	39.84562620390121	10.691385597774294	0.5714823746729691	1.6887835926350527	2.417055682002172	7.797576032112632	0.6078220980231154	0.5741515436487673	0.9935444651826624	0.9622852426521808	-0.1336392740428263	0.715764619684774
SCLC	m	72	0.7379241324496995	0.6517281479082461	32.54525159336317	49.93685127429093	66.36963541554657	64.8490801639195	61.44560343100229	66.37723559189673	28395.257698863832	36.8496076538508	0.3786612660474326	11886.767955804493	0.41861806932219225	28527.181924725657	-214.0	39.0	721223764.0	3.2086402336906747	66.0	10.15250219201871	124.0	88.74375060568885	-40.45085183137162	13.0	-930.0	1054.0	40.4580053191289	137.80808151275522	-2.5882337870027587	541761632.6740764	0.1937868545072248	17354.795916342606	1435.7780825605555	39310.859672810606	-1170.1691032870935	54.96338064961809	12.473793673207489	0.6234661165989102	1.7252695763151804	2.418365822552239	9.44527604235357	0.6480350931054889	0.6175028238997395	0.9937613338506451	0.9652733366418449	-0.18486155157867398	0.796905308901469
SCLC	m	62	0.9724130309873168	0.4510597929030604	14.553146435899336	32.26433981675469	34.95144735239998	39.33511143776371	39.136376673837525	42.939309916323616	6465.5310405095415	31.3742644740152	0.38459249180482463	4364.013884967209	0.6749660403182113	6525.667739868164	-285.0	45.0	287568683.0	4.082129987130124	178.25	3.513763486665149	129.0	105.79517511219528	-83.07967763376537	-42.0	-674.0	803.0	75.69181846472445	154.57160081119255	-1.0715345675026466	155913731.94163132	0.07555770983272625	16990.14694160429	644.3308905799606	18640.266219905003	-646.5033819248137	67.67257132019412	14.580136302769526	0.6373966784584449	2.6680103105737114	3.030608581915879	7.332657121299011	0.4370743527786826	0.3664561698551172	0.9874259679269825	0.9300937745658516	-0.1152302628320426	0.7465159556421077
SCLC	m	73	0.943849503097172	0.8968128542216044	22.169539511827264	24.72036323684219	32.918047086666604	32.24031364611703	34.534405337286465	36.572899256143195	8125.886062933437	23.3323025574751	0.6087939722396515	3210.659623085511	0.39511501862314646	8174.626201599994	-313.0	55.0	289589795.0	3.999966445392614	165.0	4.174472672060519	134.0	117.58862109030699	-69.63037195860912	-5.0	-763.0	897.0	76.7745727237877	164.3056456841688	-1.4124165781543305	220685030.84953582	0.093185209658846	22147.95650459736	906.738621309684	39824.89521680748	-1323.8044103055202	86.08058095882468	14.410205786407282	0.7086156578000599	2.434613856436825	2.902451920287582	8.36556365381041	0.4831457772771145	0.4252614482251339	0.9901087545532317	0.9427965977178985	-0.1538956105625292	0.809276925564431
SCLC	m	68	0.7419934158221648	0.6153869136027376	25.974656631356673	42.20865939330746	52.934574948704366	44.71086673282011	47.953843245354165	56.4971449632634	22357.711692599496	31.318547360514504	0.517275108977693	7419.604876197692	0.3318588672316414	22475.543939999996	-114.0	42.0	244073045.0	2.579250405214439	28.0	15.329995027042328	103.0	57.52211580136678	-10.589431051108969	20.0	-778.0	881.0	17.672541215074304	97.02877025145253	-3.2970273252020346	211597857.18291596	0.282242483835781	9302.44620652297	1070.6145110220948	14080.079249007718	-500.70286950977464	26.163734638305534	8.104076321860225	0.5241625184099588	1.283379146541655	2.048960391389752	6.4224368004428465	0.6882479474503123	0.6676634440094021	0.9946246622340967	0.9699514124918275	-0.12698948228338738	0.6410980805742159
SCLC	m	79	0.7088923650472889	0.5692309570915512	11.270107808769355	19.798831508309462	20.728671544505698	22.902656701789	23.32930260423574	26.456973220684194	2028.3231873333373	14.035240493098275	0.6618930248026671	1170.72373627186	0.577187966682482	2046.8931328000021	-381.0	36.0	169906831.0	4.078552238674668	195.0	4.266315533523902	127.0	138.8914476390072	-102.81811663479924	-17.0	-895.0	1022.0	93.04252190727271	201.51602223638008	-1.4269573847046626	83121683.93635526	0.10002835622548248	30037.14210964605	1163.576024627801	67973.71804447977	-1949.817934883424	108.11173970208542	25.891134130960946	0.6039729739830547	3.114903557445156	3.183897885937121	15.982729965216006	0.4756188427479644	0.4208512020154614	0.9865259747139005	0.9374063297547489	-0.14225974160584504	0.7940105064472
SCLC	f	37	0.7908643968887967	0.7651763302181878	15.625478386432274	20.42075501992686	21.83667156413724	22.590930237597565	23.54293312227684	24.330419026395738	3367.84050949988	16.150048102848327	0.6730058649777141	1614.4810550106338	0.4793816840365704	3378.306425599999	-273.0	49.0	303113913.0	3.4798492907491454	110.0	6.659229484577676	98.0	106.83530796324607	-48.544085855466335	18.0	-853.0	951.0	59.30370733150017	152.97995105957187	-2.006512328944596	79062050.64674638	0.16368443220389745	21046.33715464612	1207.8217349495494	47827.429493431766	-1483.1712397498372	75.34386858949523	14.196345035186456	0.6737924297857835	2.08417583330227	2.6657331424229986	9.757219033085104	0.5790576037433303	0.5403103153827552	0.9913291254654673	0.9540459179637085	-0.17064377334036335	0.7952135952220198
SCLC	m	65	0.6371486653075652	0.30868811888914877	30.99328239747111	100.40322416361262	89.07628775101016	104.006	112.56997969263386	116.34510745802778	100487.92019714888	63.971780268422066	0.3559743685566263	29363.5099827135	0.29220935138377585	100636.52012710623	-23.0	45.0	1620699060.0	2.4094943674430884	28.0	48.01626145333081	1867.0	38.85602150635505	4.188674292325567	21.0	-978.0	2845.0	12.399058843930364	88.76148176207907	-3.5867958547100924	792874952.3437096	0.2876575668979192	7861.055652272707	1686.7953450186544	51937.739744255035	-310.870912624919	25.748448147043355	5.263879571436324	0.6455781971787745	0.9183472997050747	1.7096713548676414	4.410984006728063	0.7253630266303813	0.7115819906961088	0.9996105565813486	0.9923710625948535	-0.18291449209785574	0.7352329272019648
SCLC	m	68	0.829662176900818	0.29973965174082046	17.136480974541865	57.17121800541584	72.14930699597882	70.7276466454243	53.79230892980892	77.04144988251454	28360.09983333356	47.432797186444546	0.42126377198283427	10675.834909717414	0.37643855178427044	28389.04799999999	-12.0	40.0	61942571.0	1.9955138970608528	23.0	30.975624979853006	124.0	19.13464145779771	14.56908135841681	20.0	-516.0	640.0	10.193916980415281	35.51265303998836	-3.899976302649075	35802806.03799999	0.33248179055808486	1048.890394310426	493.51377469886614	477.6993867121564	-27.88763630103875	3.9976257243976545	1.0290154726003047	0.578897875068094	0.645166780049364	1.4441146544897698	0.606819087166562	0.7234379624721006	0.7110474797571735	0.9984992126629165	0.9765827712641785	-0.12310938424179724	0.5880701829818041
SCLC	m	63	0.39065220925396593	0.2650318379421241	11.203519072586404	42.2723517279194	44.57121156082702	46.305986697186356	25.036215768362442	48.5756889400449	3769.956279416627	16.51378759287242	0.45675883973125375	2564.610243151116	0.6802758581454877	3795.117944000001	-48.0	47.0	48541957.0	2.7794576300674065	37.25	28.37755808522175	297.0	35.10721285130594	0.8937318723815663	10.0	-771.0	1068.0	16.925134092007	62.53710274796532	-3.6074860642825324	14842285.856234005	0.21750456114689046	3910.090463449861	1010.4714392708465	3830.3814209634465	-111.48771017114937	13.153298221508699	3.11926501416486	0.6088693366285567	0.9135464422118424	1.7963044844204772	2.265645348611562	0.6912630948011583	0.6709126054176859	0.9983843469415068	0.9802076479599707	-0.21673412681437038	0.8104130528823432
SCLC	m	62	0.4051249966252706	0.3253663598207747	24.43574091781943	75.10223531184862	76.66308840635108	68.6444422804935	43.854794264709525	79.34425965373929	26867.959232266527	30.425792827262953	0.41158852439397164	10540.081944597196	0.39229186904300867	26916.35116479999	-16.0	38.0	247327711.0	2.0808912380642677	21.0	57.29187658843167	132.0	28.602287127430753	6.43499518348207	19.0	-938.0	1070.0	9.629395335787216	67.04710691658626	-6.490298327855602	120997464.91325115	0.3450478718629833	4453.905382872711	1524.1302788207834	11009.044871544284	-281.61568672595246	11.625810639176386	3.075546404592756	0.5599537125124292	0.724878462525248	1.5353695281903532	2.5439289363236637	0.7570373439061739	0.7463047447161829	0.9985158659921706	0.9848349421171328	-0.1581331252806275	0.6596473463186054
SCLC	f	79	0.9430932795563907	0.6582458596006977	40.27434909512864	61.18435613033662	75.01753845601709	76.9288319422569	81.11718831419151	86.71067376050082	78802.22607212597	57.70255508050532	0.3831435764918725	23199.657119176452	0.29440357557846536	78943.34542720008	-31.0	52.0	1052745794.0	2.620562545214625	32.0	30.376505319168782	945.0	39.792460095138445	7.303074997211309	24.0	-1024.0	1969.0	14.224489084210424	80.77105223665826	-4.236991838433694	515023455.14404523	0.2531202780760085	6470.627975002086	1778.1719201406993	15684.464047408885	-390.11558332327655	20.179564722864317	4.210462670496184	0.6421372120481735	1.0023284031642608	1.8522942381756828	3.1952270795392015	0.6815911561825042	0.6614068667706549	0.9993381478438089	0.9879193069733218	-0.1590144948644795	0.7213891045163405
SCLC	m	61	0.8637954169171871	0.68614966651049	13.28133834051011	19.35632849324873	23.672304305549403	22.447007920366342	21.6796875	26.42732725217416	2778.997831050416	16.719907840811814	0.6849592116296773	1395.5483440185167	0.5021768381485285	2800.8767430501744	-285.0	50.0	122736263.0	3.468264188597221	112.0	6.167407120179737	102.0	110.22689942028671	-49.723117196939185	19.0	-787.0	889.0	60.21840071612382	157.211057988701	-1.951488650633883	69224555.89319164	0.16806900698410082	22242.92837014615	1012.3320797535181	48973.7821124622	-1519.5130517299299	75.54748336991123	17.346966605717594	0.6187325896318356	2.336889887774771	2.780705739861297	11.733742179708331	0.545460678693385	0.5033930646443212	0.9885004999203935	0.9466999500160996	-0.15091450461201886	0.7611488784520882
SCLC	f	69	0.735728542393314	0.583906131643442	17.063080018769096	29.222299774013237	28.006458969316338	28.690373577212267	34.87579728120921	38.155079452151575	5933.433914800051	21.499680018115228	0.5170860641098758	3065.199157999762	0.5165978423310804	5966.028143999995	-162.5999999999999	84.0	197565734.0	3.8545071109114977	88.0	10.263642885633388	329.0	83.0128803687381	-14.6669946699467	18.0	-920.0	1249.0	41.6160179916589	127.28138981611544	-2.297241686079992	96652950.33489273	0.10326153134430073	15985.431460873691	1425.4692711864775	30670.84425714868	-835.3879284720273	52.58612259815413	13.781723904839684	0.5736169442202677	2.131586321554373	2.717004802992589	9.160969948012037	0.5270753391207512	0.47844043765897454	0.9949938934218061	0.9626035797817237	-0.15303013607074695	0.8022489052690841
SCLC	f	52	0.7853568063175727	0.581997020163544	31.6415705518601	54.36723807102768	67.12307276170135	64.51532793888983	54.0207683044505	70.56545211522817	45856.83345794672	42.697680459769444	0.5717593005009364	10836.11473639281	0.23630316180313962	46093.94073486325	-256.0	58.0	358854337.0	3.520515729312133	95.0	7.32933174184061	189.0	103.83569647848483	-37.918502886226804	24.0	-851.0	1040.0	53.92235006477603	149.24433350003454	-2.127090641935878	1026690493.5836784	0.16113687289093945	20836.058220736737	1235.7303365675616	48695.34971993789	-1444.3572251906132	69.98833024278521	18.405507723614093	0.5581877354348278	2.378532492926017	2.801112892877989	12.483068379289364	0.5412037377620893	0.4980271806506782	0.9908407485714764	0.952573581296859	-0.1211201065894312	0.6802175169223498
SCLC	m	62	0.8615013715407686	0.6616097607590571	27.25999252320623	41.20252472081301	52.36795624234347	42.95766084181029	52.06200077791863	57.01998145387281	27083.963550899945	35.49603155792283	0.6269232129498344	6956.827811476282	0.2568615113663864	27142.361992800004	-176.0	24.0	688742318.0	2.826821539398513	37.0	11.567356407205077	137.0	70.49414853188864	-37.57749689605341	2.0	-903.0	1040.0	24.224165050355506	118.3996945764874	-2.860860224651238	380494867.0883185	0.25998558370006525	12606.419402832595	1348.6721972227465	26143.55933621269	-862.8205101752473	41.2526707685475	9.64590378800875	0.6138554387986208	1.381075023692849	2.120962509477962	7.714676038265683	0.6968467648338842	0.6747159238770821	0.995160561200864	0.9720634683761341	-0.18626857719779694	0.7731094766667502
SCLC	m	64	0.8625840338118969	0.4342982962602997	13.905852669300513	32.01912784149157	43.031461517102244	34.41133449921118	39.56499378124754	43.207211860270284	7341.601976903424	27.619188452652608	0.5150494821803292	3546.7376081245175	0.48310132029528485	7396.461763000488	-8.0	53.0	25522678.0	2.2196804481385053	30.0	37.80420636372892	114.0	23.468040802511698	19.60752289037367	25.0	-593.0	707.0	12.659468896487109	45.88366159882782	-4.47190517473245	15571847.88553772	0.2873423144844859	1720.8554478192195	648.7789041256723	862.3651313929499	-42.65054749566912	5.146616271940791	2.0634386632270956	0.41468063602070576	0.9178709955306292	1.7325220758983784	1.2136103386800354	0.6485304879505283	0.6252882667472085	0.9976312872630386	0.9705059017450869	-0.06289765718704098	0.4559112381569045
SCLC	m	53	0.5835972642367537	0.3527271090411837	19.297197054308086	54.70857373782117	43.75474304646868	61.983855083526585	61.89097805062139	65.44511245418273	16588.359832763654	31.927773963687144	0.4296122692916638	7321.663194304851	0.44137354555354175	16668.800354003903	-158.0	52.0	506412226.0	3.192035725090844	50.0	14.699879586640877	132.0	80.43596070355342	-24.79301523745968	19.0	-1000.0	1132.0	28.275904179939236	137.02110477413285	-3.2471304237819805	312953112.0758056	0.18559162454360809	18160.089548958982	1626.0073013734936	66366.56615974622	-1638.6010388161642	59.62619780302383	15.542981841705675	0.5682525913561415	1.9077689066969892	2.466290288180133	11.840294708095879	0.58171952338657	0.547040991100462	0.9934486145504633	0.9641698105577716	-0.1243320951794366	0.6879375285416256
SCLC	m	69	0.5689821191103445	0.41819267989896314	33.8419051402724	80.92419300225131	84.35188485455213	87.87907042104167	63.836121075797706	88.09043260426324	68627.65550613396	46.04441882171546	0.5156974361902358	15718.891897674008	0.22904602789860784	68789.00527954097	-8.0	70.0	430599814.0	2.655238988353495	36.0	30.78894234540328	245.0	43.63388229609718	19.34581071807349	38.0	-961.0	1206.0	15.29049191466138	94.6287442968456	-4.786345425686505	615977974.8916621	0.2370317083674974	8580.338854858259	1655.2003895905934	25760.74140740415	-648.2680543142059	23.866989818518597	7.92933454356112	0.4869434080333198	1.44452593836744	2.1615128623466644	5.830914635938455	0.5879894482475774	0.553189266649055	0.996944345152335	0.9731993416376515	-0.05568741141797097	0.4738198432282489
SCLC	m	70	0.7643264458018435	0.5174579984207757	31.355230628233425	60.59473565763039	77.43669420242574	70.86265143924547	70.57751654741045	91.3034493817183	49531.59409829953	46.314158939498874	0.41305407952578854	15790.604115802224	0.31879862546851345	49661.144766399964	-55.0	62.0	699072616.0	2.815455733851282	39.0	21.711709164276797	200.0	51.961324623323875	6.471456456054975	31.0	-935.0	1135.0	18.00395279512523	96.67543889240797	-3.9273150998201527	464140035.6346686	0.2221575246365962	9304.26073637709	1544.401271695863	21752.929095976244	-623.1299722301466	27.38745237890516	7.213673238142363	0.5749679476921737	1.372183861214362	2.154814933669287	5.297256565901903	0.6175728902044171	0.587208518309351	0.9969345372374548	0.9735007979382044	-0.1029637102169877	0.6177245730707549
SCLC	f	62	0.40449769356012294	0.3503304924887792	14.142710752311071	40.36962541239271	36.47596605985919	37.56432349983159	32.59167359924923	44.4605229388949	4658.2636858666665	16.329420369198978	0.4660905527602498	2893.9867382029024	0.621258677773729	4701.396511999998	-290.0999999999999	37.0	256771885.0	4.050199652609718	164.0	4.9462216915596215	144.0	108.78957288464474	-85.0945889698231	-31.0	-818.0	962.0	71.7748612435982	163.46020559676197	-1.4747704634886776	125617736.16219193	0.08586171835832644	19478.14974179255	984.6455850677812	32418.009702722906	-1038.2714033859481	75.01055577792356	14.797074580399304	0.6651460777286723	2.5248960712492616	2.9640969003850164	8.260698753416415	0.4679284182790691	0.40541062000305056	0.990821841717098	0.943280480329801	-0.14168265181414635	0.7924441061685439
SCLC	m	85	0.7229204141796847	0.6050121171183103	36.60399022537565	60.50125144554374	69.6492405127292	58.910907105560675	73.62924636311307	74.31573550736074	48491.48212906439	43.73758975340173	0.4105918207998306	15662.129228244332	0.3229872245718987	48518.97774079997	-194.0	50.0	1535157489.0	3.5323136736845124	84.0	10.084664110011904	172.0	81.73961433726792	-36.91095661339198	6.0	-938.0	1110.0	42.039560972518544	124.73309624563976	-2.4247000329706268	754875009.2470267	0.13491893279871117	14195.926580908323	1427.728282616546	34095.20834179928	-1036.4167392865759	55.81060995742684	7.266532010499066	0.7633630319138458	1.6292217825339397	2.415460129463173	4.547733072423283	0.5594557503146812	0.5151740294400959	0.9965493832336374	0.9668786225013015	-0.18042313502872823	0.820229282471024
SCLC	m	64	0.7698974912923557	0.6950320968011476	20.61057506856676	29.654134195278115	35.315615823598485	31.47809856074537	30.251599180869764	37.03904836790491	9213.711041600061	22.83064352339148	0.7083085598015797	3000.6685481504774	0.3256742624771287	9242.592711199997	-270.0	41.0	440718569.0	3.4669342780092083	96.0	6.488184141807068	116.0	100.77834810658088	-53.01329299141908	7.0	-825.0	941.0	53.65551663471572	147.851127171096	-2.0037823707664244	202042668.19750476	0.15820624479856452	19049.546571969564	1053.5636990849578	41957.687377199516	-1371.117872357809	71.54373575255002	11.948505110723712	0.7068456915737589	1.9635651098955191	2.6052705514482524	8.020381840399013	0.5662546714193998	0.526120434813395	0.9922562300995781	0.9550413351453859	-0.16964487118690078	0.7981228394166788
SCLC	m	64	0.7569248467051427	0.6230983325354648	23.795286243787658	38.188653381500274	40.055277317726805	42.37649736587486	39.61070766850802	46.39942381107764	18098.740278433397	28.905940606667926	0.6978418406306225	4777.045209414566	0.263943519599921	18129.436603199996	-116.0	42.0	350278159.0	3.0036367113658087	45.0	14.219578521057924	118.0	56.17652863925034	-19.28900520912355	8.0	-732.0	850.0	23.042582765478592	94.11422021227165	-3.0537782737778287	160581238.98943275	0.1941790740982574	8485.420724206366	916.3249165204809	15857.841583425	-545.1812239924254	30.33317252049195	5.603280991382072	0.6791475914216913	1.3345168871976572	2.165940164937849	3.784713086673385	0.6125121500645128	0.5802487900016288	0.9956777255600125	0.9656774816736514	-0.15677496870734442	0.7434260988012155
SCLC	m	66	0.2833675243668483	0.22068305035401864	11.958490750529812	54.18853297226978	19.014796869806418	44.35727786958979	25.678755810981183	51.566408639733666	3878.8660500000083	15.355270437423421	0.5187978338525695	2301.2077354122594	0.5932681628467821	3907.3526999999995	-268.0	55.0	211293007.0	3.8833742349139695	104.0	7.6521369479547685	153.0	105.34232957748893	-55.56244669184842	0.0	-841.0	994.0	54.34233537934343	160.45392498968693	-2.133859200430977	100596600.63269998	0.10782800507800115	22658.276562211573	1117.0727244773902	60216.673513988375	-1671.0464646976793	79.42286211903118	19.735707548432494	0.592857232302487	2.8105308959324597	3.0740284562114826	11.740535569536958	0.4437700089813032	0.3766576917713576	0.9892098802750412	0.9407924880023499	-0.09902259359019706	0.7024512297108961
SCLC	f	80	0.7804889194829353	0.5820935031640568	33.32556084168138	57.25121593100641	63.199817246571214	66.12838531220916	66.99467972906507	72.8222411080571	51686.20217160036	44.68393966107541	0.5398724380570767	12429.18683475566	0.24047398169225584	51754.617936	16.0	52.0	261139187.0	1.6075726525162226	18.0	104.38684641231028	703.0	17.84380172219484	29.930306563335847	35.0	-901.0	1604.0	7.5777579539387	59.849064549069354	-8.217503575876366	185380410.82645443	0.47567462546287764	2686.087276423405	1508.9669663657078	9224.846284068739	-196.9040806942473	8.299588225274523	2.2459314926767435	0.5639080934360438	0.5397867112309244	1.268195712115858	1.9492171642796552	0.8037934633631261	0.7985131185730837	0.9995065275083965	0.9922628157085186	-0.1546453730975517	0.5979406627219533
SCLC	m	65	0.9476930429163886	0.7029403170683166	38.35413570977539	54.56243549912627	67.72165773353439	70.88196859773322	64.89200379495658	71.50384553184733	68212.35165844084	51.70844052709616	0.5932666833330423	13608.4766606279	0.19950164933133396	68299.61220703126	-3.0	67.0	701829732.0	2.48970596615583	34.0	47.48858484983573	220.0	35.52081984156337	22.385474430067777	36.0	-1012.0	1232.0	14.405564826118978	82.19901897202321	-5.827052515838784	461478536.3809753	0.2541320221207371	6255.569254503815	1825.4960877006474	20118.525309219232	-468.72304718970724	17.21416753267885	4.690744689027318	0.5339742291866554	1.1373688547867924	1.9215045211921469	3.3766626068311605	0.6290050125732317	0.6019994385082038	0.9982275134509883	0.9788327488046302	-0.07990819492810441	0.511758811741755
SCLC	m	56	0.3965802440188558	0.3302880315853693	19.182707484148903	58.07872417317902	50.82952379277225	36.07750152103108	57.25851738387923	61.13923666517272	12337.935475733402	23.032874604903153	0.4771723133543198	5411.328312724375	0.43859269027363024	12392.681172799998	-159.0	41.0	274526090.0	2.9159599825654303	50.0	9.186807483456969	103.0	66.98446230011608	-20.749945387023956	18.0	-737.0	840.0	30.76662984996555	99.97561961591126	-2.4397397678361408	123866391.42887197	0.226061784077756	9564.564284020902	925.6874641670129	11620.407142688744	-483.2518929662052	31.33406828342832	7.668751707695714	0.5963089552994401	1.436263775610138	2.2560730469508647	5.5752063537966885	0.6496713890215846	0.6206671232813783	0.9941339967736309	0.9640632141470687	-0.14860629997488561	0.7139495166000598
SCLC	m	76	0.8267615263916804	0.6518640442141579	12.192279497989912	18.70371530107644	23.628719945227665	20.484430122446806	23.760791133977413	23.949429957986467	2197.6232528686514	15.463512211513384	0.7089267319256997	1153.0591844079443	0.5246846487007302	2248.764038085936	-409.0	46.5	38301976.0	4.413402088321731	259.0	2.991806436512748	120.0	149.40564846648408	-127.63358778625954	-64.5	-707.0	827.0	110.99979021385548	220.74929074374776	-0.9743516923343999	109582832.33642569	0.06354201063134109	32439.916632674864	693.4371368759387	54894.52092105188	-1494.507880615474	118.02125673081524	46.46130219585492	0.41710222037303457	4.695664784412184	3.6859742512831186	23.043707320271647	0.3512196938175548	0.275695383887509	0.9656496894155884	0.8911043043291635	-0.18375735651304775	0.8693181988105484
SCLC	f	80	0.5794453744774314	0.389773760000786	14.64236959556777	37.56632974866815	44.05089122896842	29.347020626102854	39.08690643787013	48.47610986392228	7287.0254516601535	21.767636008959688	0.5202360744071397	3493.954015304694	0.47947602742470047	7387.161254882816	-143.0	62.0	43843147.0	3.447879484324691	73.0	11.184268483210353	219.0	70.3425714538855	-15.29434546862897	18.0	-691.0	910.0	35.782081791103145	106.39644355735048	-2.5412311536185075	83624166.4886475	0.1403429930502598	11086.286198338692	814.8208047200416	17917.04615805359	-612.8723136596665	38.33827184751034	9.738909504025248	0.5954952490854113	1.8982130452052977	2.5540868664835035	5.953033285835146	0.5213181887129755	0.4697465768777087	0.9934083759017981	0.9544776077676567	-0.13906462470576308	0.7328714638739343
SCLC	f	62	0.9158830763846826	0.6939551186284554	33.5583483062541	48.35809608635698	55.68734436355917	68.99830868624606	55.65801776389678	72.47372907647294	41720.53813934326	44.290361811678714	0.498743370299093	11663.805165355254	0.2795698638018301	41784.16442871093	-41.0	44.0	420480480.0	2.4247167778157515	29.0	29.483785851792124	98.0	40.41034481349336	1.7176916023308781	22.0	-892.0	990.0	13.545329816876306	78.8596063828437	-4.577368098394527	259848929.44335932	0.28687842781320316	6215.887054416326	1367.3767964174147	14080.083290823019	-417.9308646498248	19.266146415363416	3.995500983173292	0.6402868660331428	0.927305473408131	1.744777248724237	3.1257192439581734	0.7045949246770516	0.6892536966996212	0.9976645038440406	0.978873510248438	-0.16959471452468952	0.7129807090215959
SCLC	m	78	0.7491211368532493	0.6982665847790765	23.580751395507285	33.77041363502732	40.59163293170773	37.95500329851947	34.40217764415729	42.12200065824419	11928.319931030275	25.298130654276136	0.5538011876038506	4558.791826965642	0.38218222292197435	12010.574340820305	-103.5	95.0	96662118.0	3.5790566171407963	72.0	13.477871609060735	242.0	67.702484519841	10.071700809909482	36.0	-853.0	1095.0	33.618387907637214	107.29807697500705	-2.707887534984891	138276268.9590453	0.12272705916585881	11411.43816533021	1332.806285641083	23420.479912581304	-671.307638495974	38.57839130929051	11.236048412483257	0.5444830461122596	2.1744799193839133	2.7294057844745683	6.425006496879917	0.4733818697325998	0.4095998341710504	0.9947356965756458	0.9563471974718821	-0.09013099503874322	0.6538181433139381
SCLC	m	70	0.9211260376827552	0.46965878633078795	15.958217301922787	33.97832163770735	42.45197665911005	38.58269092088172	42.749587564542374	48.21835520258217	8596.768160247722	31.298316777251603	0.4420203287902495	4591.261449308296	0.5340683107564453	8642.149530029294	-26.0	76.0	113866452.0	2.7668525368612116	37.0	25.912262037492145	196.0	46.01609831450529	22.79573238497444	42.0	-916.0	1112.0	16.593752133387458	91.85002319816014	-4.2449808154753885	72908861.57204588	0.22385434945194224	7916.781346535184	1509.8951775477	16221.368441111279	-477.6170658379427	22.32666283983891	6.206958316349481	0.5483471742851329	1.2820320414618038	2.0748009036272608	4.526014200810263	0.62340622447326	0.5947289081555619	0.997136745320748	0.9740356890095068	-0.1153351556162333	0.6395274922624292
SCLC	m	61	0.852353304376082	0.6973307390330844	16.45317488760089	23.594506833894613	27.491648477310342	30.39633899008234	28.99754748250272	31.403851228790394	4807.533384000002	20.11085586499412	0.6139344246775416	2243.7631491516336	0.46671816291887297	4848.631487999999	-220.0	36.0	104226798.0	3.2315361133394487	74.0	7.949844686584417	97.0	84.90202743594058	-42.90693686671863	7.0	-755.0	852.0	42.495964808312316	127.46512245901549	-2.2358932342159434	78777448.8973056	0.19092520513775377	14406.352212207239	946.3560493482902	21794.516432903256	-788.509476791102	45.99921121258896	13.391172166555124	0.5456963945835679	1.9358719037189611	2.570879939846298	9.573063811913563	0.6009500098013336	0.5651243528813682	0.9900969485161162	0.95318848736201	-0.1366576090417706	0.7202732680857434
SCLC	m	67	0.8175482399261104	0.7531406685164221	23.210366345069332	30.8181025342721	40.69996590907663	59.070510620782684	55.49831371312106	70.42506886755596	12440.52474000021	25.195285484756557	0.48452961849509496	5358.660718654828	0.430742338498395	12497.680545000001	-156.0	153.0	1414857114.0	4.415365120975213	153.0	9.82144573247605	640.0	103.83904894854587	-3.2137946053573097	13.0	-1318.0	1958.0	64.25665831267985	148.3535999669465	-1.7266915810247363	275058834.38995504	0.05991363887017471	21998.462147387363	2904.4070266020094	54897.67757949595	-1001.3808012718463	63.58120054744602	44.6186899334546	0.17562922301394707	5.065629174813754	3.7855326058841126	18.334451657430783	0.27927540658886485	0.18643498968299652	0.9930862253039058	0.9420739291812771	-0.027843119866642133	0.39624515019392437
SCLC	m	58	0.93866112961068	0.6604439437838306	46.21227651787114	69.97153498465092	97.27187211110929	89.78071427650816	77.64623164069201	105.07217043537263	122389.89210360275	65.67956006928566	0.44308765596646005	26904.494788617238	0.21982611738755883	122449.66053760001	-8.0	65.0	997104042.0	2.4288201872785473	36.0	45.19405794053941	378.0	27.268980089590883	25.606075155434272	32.0	-803.0	1181.0	15.361634143002059	55.04537234730225	-4.912056090862742	371021616.3449664	0.24383624376276472	2374.321931987399	1202.9323063210595	3228.3853467377003	-109.45380193446213	8.549486562091397	1.9875793332470766	0.6141797890186906	0.9114213293895495	1.713940027997816	1.1402664147898682	0.6478725936448954	0.6236936306019017	0.9991834610798473	0.9821639727696303	-0.11849303375116403	0.6247399895677989
SCLC	m	56	0.6210187148437026	0.5371993654544869	53.54111370080082	99.66712014915248	127.71255051954081	122.49025171533489	77.19651144967627	130.36813896775655	183808.19748927283	61.89514686719957	0.44805508508626546	34892.27591071392	0.18982981383488218	183935.21139244226	-8.0	42.0	1000049502.0	2.011182678312112	24.0	78.7367669439045	264.0	21.67665683066946	13.162377385790583	20.0	-1024.0	1288.0	10.17131715787226	51.57398473700958	-7.310245547720395	489244836.24826217	0.3395269479599738	2486.627723207326	1778.7407677453537	6659.3244585279945	-181.256233633923	8.528321289444627	1.476065272312985	0.6989375016812118	0.5742956187638327	1.3512657746733905	1.1415780698998164	0.7682170689205203	0.7605875521804344	0.9994708862381885	0.9894396940134444	-0.20076723731917462	0.7235931314973783
SCLC	m	65	0.9462696549188458	0.8610021212931717	34.663846919488854	40.259885617268765	50.901657694028025	53.7744081882823	54.94071772374296	55.87145961937994	37083.79379840085	38.09670807012512	0.6321280628133223	8507.497404654992	0.2294128117232131	37185.06217280004	-55.0	43.0	397327838.0	2.5677912395559104	30.0	24.867373001896492	159.0	40.148478790337265	0.022497335841808207	19.0	-817.0	976.0	14.811461461362596	72.30061435919272	-3.9880901657063657	194380407.04408976	0.26123316774007016	5227.378330586585	1150.1617701767295	7358.291910098932	-256.11859429702577	15.46013273752148	4.003872794397946	0.574328284282369	1.0581983492260785	1.9423014473169442	2.873076714554368	0.6656640395523215	0.6416248545504017	0.9976111165029428	0.975675261119274	-0.11612377053293582	0.6315899931582627
SCLC	m	67	0.832186029983336	0.6359664532096381	40.64376194900336	63.90865704296147	65.63612186726462	70.35344807648023	74.76904595181047	75.32198593333428	95810.95647811884	53.183891586148675	0.6304200369653857	16061.924008962931	0.16764182927900453	95921.15020751953	-30.0	67.0	933583275.0	2.830938244962164	42.0	24.32246467978264	280.0	48.33260315020337	9.954067531262684	30.0	-885.0	1165.0	18.107065783981636	94.98445130889623	-4.1887512054263345	865405028.629303	0.2081616550609729	8922.96253003514	1394.8569800692687	28369.79354002688	-747.5503523209322	28.874454622717902	7.028805416991196	0.5944546920448126	1.5167576699685386	2.254683729916115	4.701158169074473	0.5623026292096023	0.5202620513971883	0.9971080977966869	0.9709686086043945	-0.07059034595819381	0.534676005130936
SCLC	m	65	0.9280567281222042	0.7918938230408182	11.296428255277227	14.265079391451387	17.109122829648513	16.87869769857852	16.91724658447703	19.796644564167934	1142.4491368000015	13.23880290643386	0.6200011792968533	852.4119408783607	0.7461268194975974	1159.9387231999992	-367.0	46.0	89404000.0	4.301585540988992	215.0	3.098438654370691	143.0	132.77298532581503	-106.99957823703079	-45.0	-612.0	755.0	94.86094025376985	194.18366692223975	-1.0469549488896652	43738153.356799975	0.06913977609029108	26258.386756464883	525.4526299407111	36242.13238100435	-1145.6805197121723	96.60679741905844	30.50010482887584	0.518608252875901	3.7067017963080393	3.444902374780878	16.53210384708242	0.4107420000131003	0.34335530357284455	0.972211782785669	0.9040614684343039	-0.11872766490019784	0.7736636848728851
SCLC	m	76	0.8838271179933851	0.6396049832469632	33.370047679026946	52.172901326727406	71.749225215118	56.53316161171605	61.34765935908141	73.88316758499582	47712.88029117889	46.11182501695474	0.48983743611571895	12987.410693617598	0.2721992597042752	47786.241282653784	-32.0	61.0	892266729.0	2.7528410706300885	38.0	27.34714200016822	624.0	48.67111422851421	8.839150227617603	31.0	-959.0	1583.0	16.767284328965044	98.69547514676272	-4.381514660204158	465476066.86038643	0.22960256306859653	9662.666237698866	1628.262265475224	29904.234028573406	-728.0437354119175	28.73781028987149	6.492529503750285	0.6235709256838533	1.2270547414610529	1.9873862097877022	4.962597504616738	0.6399238621337884	0.6160313978997448	0.9984774549405657	0.9821833628537756	-0.13788289954820668	0.6986202941734789
SCLC	m	56	0.698724071061242	0.670039156835589	9.917468605298408	14.801326913692462	14.573681214112176	14.722022005948691	16.829342292555587	17.022818566372536	1028.3399952681075	10.342043398243526	0.7196421540602222	684.6343436819318	0.6657665235547264	1036.8205642224978	-340.0	35.0	100807421.0	3.9971985883532715	151.75	5.2305779647576305	122.0	118.80305668620208	-86.35222291797119	-18.0	-847.0	969.0	72.88312072753907	177.65555682029654	-1.6430397861979038	32723608.991557565	0.10015217167128881	24104.790466254624	1058.6019386392481	50356.84722005332	-1498.705126523234	83.9988482448992	20.73616880665447	0.6002423067079727	2.8458375399615288	3.0812372812402433	12.501576790357284	0.46611968272157367	0.4070484030905367	0.9874435599702	0.9378385719966844	-0.13447726701358118	0.7748434442337582
SCLC	m	71	0.7986015572161708	0.498372779289312	22.991888630868765	46.13391739343305	50.047877327615	45.936593528471384	57.80140179961036	58.2962490216995	24457.55649749935	36.84261827087782	0.5748186731556486	7088.624426008707	0.28983371363093774	24498.561059999996	-15.0	36.0	415527877.0	2.057195990923382	18.0	37.29751042611613	130.0	36.46563556074841	2.521756772109782	21.0	-911.0	1041.0	8.0808657941099	82.12282958163034	-5.3814995544631685	165222194.45273995	0.3643140158814449	6737.799881275818	1441.9774142844776	20615.297349044435	-547.0342650910053	20.31399517731779	4.522236606322939	0.617192179048227	0.713348893765255	1.4631157077081318	4.000461629948445	0.8146335577049163	0.8043236604059594	0.9977630068865468	0.9853493645723741	-0.25784482073421705	0.7741270397166489
SCLC	m	68	0.5176802782054487	0.5098242759453359	13.951424744625124	27.3651636512519	27.041238445384792	20.223513011235838	30.147166094595967	31.4455793855134	2459.446589152018	14.166405532117716	0.5452159240702183	1616.1209364101921	0.6571075556340532	2519.607543945314	-503.0	-11.0	121909195.0	4.815023531743968	293.0	2.404364273446944	109.0	157.54779629819586	-238.48675246025738	-225.0	-788.0	897.0	119.73615374444775	303.78534769078715	-0.4223673338980174	232523336.41052258	0.03960995758838903	35409.60637257233	635.71205962799	62047.94318562018	-978.0790390599943	153.53707834759928	44.79950711511986	0.5452849764842186	5.073909333714322	3.7821067434023736	17.996399791993742	0.2972405463329206	0.21034021736209418	0.9704171990997246	0.888105359419446	-0.1555626796016511	0.8667318789600849
SCLC	m	58	0.4212338980187459	0.31284426272125476	19.72859248069352	63.06202424518092	68.00018954609357	63.968999149735346	38.255728982728854	82.2452342485123	20641.438860012044	26.563862289750226	0.4546475988506743	8003.916226198271	0.3877596072870669	20684.87026086957	-8.0	41.0	104286418.0	1.9500482031579023	23.0	74.46982484992512	144.0	19.07249981860602	14.269021782178218	19.0	-779.0	923.0	9.952194261477079	40.64556639200311	-6.5467312824664345	34172689.525557436	0.3452187943927066	1448.4570847064563	1102.4647985050974	1399.2077498841247	-49.96754092371927	4.293514897900932	1.2600997500494069	0.5281253733197843	0.6206446443143107	1.414357058713274	0.8699631458409195	0.7419225848720816	0.7320163971337355	0.9991514864654802	0.9844504445358084	-0.12393743311787929	0.5840581567466439
SCLC	m	56	0.6024750897253589	0.5274729109322109	28.720594791869548	54.44942137618252	51.47393909785806	54.64589712197637	45.20008685348403	65.03908079954698	33739.80425516764	32.804420029109444	0.5862905059481855	8612.574045696538	0.255264493550742	33809.29748535156	-1.0	45.0	52086932.0	1.8183961992771995	23.0	113.35052908940061	86.0	17.37612044714527	21.059008357946333	26.0	-788.0	874.0	9.772908042354699	40.455107501943175	-8.11082355268742	55332827.84790039	0.36275991552745235	1193.133889973725	1120.9695863462412	986.2798793136647	-35.63953194951851	3.407291786092339	1.2174984928191945	0.45886670936091645	0.5579227479440717	1.3009072286787637	0.9035194817327444	0.762330628679522	0.7559395179871167	0.9991141395773252	0.9853097482832816	-0.13517485688133485	0.595323501534329
SCLC	m	66	0.7279283499175025	0.6247421433379191	23.19817554099015	37.13240060458416	39.87027208574585	45.00563989858008	45.75917536546033	52.60629205818755	13064.083853658109	27.029727100570625	0.44079476936910217	6085.55695911379	0.4658234765853678	13100.910540771478	-164.0	45.0	440712972.0	2.9808655810512095	42.0	12.432968115675642	99.0	74.3505711941059	-23.355530170675983	17.0	-785.0	884.0	26.58805650053218	121.68366140321776	-2.9654267824406073	193984048.52605584	0.2176102275588886	14261.432662939587	1044.667916110586	41370.14933725488	-1198.877125455322	50.428920997993515	8.424640777642203	0.7090021461908662	1.5212614822236727	2.262099206458296	6.066132546766472	0.6104161403536398	0.5804744244941091	0.993997814922206	0.9629441743269234	-0.15196525862160817	0.7393943708326401
SCLC	f	57	0.6997980220919425	0.4395908264352683	37.45367719044847	85.20122563559384	78.59577556077679	93.54528315206491	86.80137289236846	95.93638759094488	115837.78532478993	59.623649179597884	0.44735138597366636	25688.30808228023	0.2217610429123319	115923.50443519997	6.0	59.0	1424030298.0	2.0942133716308207	26.0	68.8625966156344	193.0	23.917140260365017	28.083640153558502	36.0	-939.0	1132.0	10.923252534280774	61.06601353177185	-6.895975014252404	432285472.60631037	0.32756000412471165	2940.3671643879807	1584.3728435651187	6913.773984927465	-189.23780716321727	8.934782425964572	1.9989133604605986	0.6171534299922212	0.7231328274788377	1.5293726415889028	1.469001605775314	0.7215444951094132	0.7089312836132143	0.9990898786674749	0.9851062105951767	-0.13215214994133756	0.6198273933438817
SCLC	m	74	0.7085953700607374	0.3778670028687571	24.138483342305587	63.88089766782177	57.657858554967625	83.79833453935944	79.19463456573305	87.98634598438434	33432.44018768482	45.26570832274226	0.3191099704051336	15727.35904944836	0.4704221098178078	33572.27574790667	-36.0	40.0	265730241.0	2.4140997785648772	29.0	34.282148316423296	413.0	32.43507491366716	1.9303887852646304	15.0	-875.0	1288.0	13.076091812028244	62.22751759116223	-4.619515015634443	130000712.94896384	0.28272803387166906	3868.5375446961293	1287.7294751175662	4867.282598534889	-167.47453442755324	11.300166921121798	3.1841700873526224	0.5395424932155702	0.9209556740718177	1.8046845810780558	2.327490438356293	0.6915962677328029	0.67183257661481	0.9988553704470516	0.9833294652228335	-0.12283345088019157	0.6301895180147074
SCLC	m	67	0.840514222321572	0.5727406931003399	20.83906291998261	36.38481283244835	40.37645988469454	45.24068086147913	44.40028153063896	51.493762000327095	11334.13566294416	30.581952662181276	0.46025679613545356	5301.631266803716	0.4677578797770065	11375.0194626659	-118.0	55.0	372999325.0	2.9354514951307116	40.0	13.833727996311275	181.0	64.47871956887948	-5.497028585012183	29.0	-912.0	1093.0	23.262998637204635	105.27752774218713	-3.0691277969128765	126073411.22708274	0.23390707194612753	11053.14052424254	1440.1776230786004	20901.682356870206	-678.5919314863634	34.48339301270863	8.921944998421923	0.5811539823585028	1.4386570801337428	2.215564844881232	6.825171213189867	0.6574683348183084	0.6312586975880828	0.9958583647830922	0.9716411346754199	-0.15789441515617347	0.7413330330497452
SCLC	f	72	0.48922634135769333	0.13337579564907923	14.349074472116705	107.58379661231858	78.19192289898379	108.19849602011863	116.0322483881771	116.54889565381991	33739.66812744893	52.632827206014824	0.3736808747261707	13512.751533296043	0.40050042822747073	33831.82470703125	-8.0	54.0	169279264.0	2.2705804306820756	30.0	57.32140399300972	134.0	25.154418301760085	20.271331358578177	28.0	-861.0	995.0	12.640751736044566	52.061691541889665	-5.627759681565343	91698445.05937499	0.284850221740952	2299.492851153591	1332.9463614170268	3918.191869587837	-116.0979748912847	7.607459729085534	1.7979052748100526	0.5964095821683378	0.8576757008423225	1.6573615027796627	1.054765536939531	0.660395991531993	0.6395613488713514	0.998952834366388	0.9800548009700184	-0.10425655108267946	0.58082617004363
SCLC	m	71	0.4869832454835112	0.3648273716772714	48.80578964525543	133.77776294819603	92.71272620304075	146.3300433950595	156.98235569642847	162.17018714917978	196966.35613338355	65.14752917403632	0.2521507094420837	64925.99746257852	0.3296298857182052	197032.02719999995	-61.0	61.0	3120694426.0	2.8691578354629885	42.0	24.02148750537525	154.0	50.54689091428713	5.161270595301473	29.0	-1027.0	1181.0	19.414241700289395	92.3030508207684	-4.030583975883832	1678683945.6339195	0.20937410357953115	8493.21447666343	1862.689546469866	29266.94054886243	-761.6290153255613	31.184960932433594	4.900473425084459	0.7183759225567419	1.2219092521361687	2.053624508941773	3.3793570841789613	0.622232887491778	0.5925586471689733	0.9980346543839725	0.9768275893435601	-0.1482447333066232	0.7225728247121972
SCLC	m	60	0.47550893423835894	0.3415894532328584	11.882691354539475	34.786470255681905	42.161490675733965	28.226940393886128	29.674813563020088	42.161490675733965	2413.2571612000083	16.541277397193678	0.43640827904845775	1993.7018534793312	0.826145628213095	2438.757712000003	-331.59999999999997	36.0	166460271.0	3.908090255223439	179.0	5.063524251344159	86.0	124.71302823213874	-88.55907723169508	-14.0	-890.0	976.0	81.20386264031049	182.7354122568421	-1.595290945106683	81435560.61040327	0.11047195749736674	25549.520732548695	1192.0589460845677	43175.29812354165	-1325.3433214038205	81.94639742678092	28.584509793051964	0.47104223180258226	3.2630409611771545	3.2564739035825836	17.75104787304732	0.48270871972668455	0.42871553140356194	0.9838488347829415	0.9322431622419474	-0.10695451748685277	0.7056239665934427
SCLC	m	40	0.5426535503871702	0.4454400738998418	31.85933931659609	71.52328940157219	79.23106017213198	70.43891677190953	69.60239311977713	91.17346956214838	39423.321549332984	38.81236692913221	0.3941143133811901	14213.380796311343	0.36053230011391124	39532.82511359998	-53.0	53.0	525987821.0	2.8502313319238097	40.0	26.097808955238122	235.0	44.02814551387094	0.6931120681120682	19.0	-1017.0	1252.0	18.126820889645494	80.67902945611576	-4.069799543178083	257323340.99936306	0.21055890475997402	6508.625389641833	1760.5328164638388	11317.670600788157	-338.58048308499815	19.017664570390632	5.293503577982118	0.552354555840881	1.175011925598468	2.0257989312697258	3.8963977934063556	0.6494363635267082	0.6234605536224783	0.9980513898798434	0.9786990752812434	-0.14080950876653636	0.707530160292574
SCLC	m	54	0.8864227551744437	0.859467634887604	36.0286825411802	41.91976646786917	51.91039726297613	46.78117159712869	54.94350611309766	54.94350611309766	38527.29287679998	37.15863488871785	0.6098228772014441	9046.058835022297	0.23479611879166243	38580.715264000006	-38.0	44.0	331490557.0	2.5684011203321524	35.0	27.080328146274123	142.0	33.366959744860985	1.9657014121655036	14.0	-741.0	883.0	15.134591938217751	60.35688474323842	-4.061431103855932	140547753.08887044	0.2440650708987914	3639.0895538667764	952.519281075927	4150.984693435808	-160.743001729246	11.820544503552014	3.123308974754382	0.569922408929769	0.9987435097913644	1.8711058817305182	2.1128347148178133	0.6578206807630712	0.6332493141808186	0.9976955023260932	0.9743256215544339	-0.11992867633781691	0.6405863226679487
SCLC	f	72	0.8064560785638449	0.4980759909529558	32.95940749561466	66.1734516304516	77.08134635565212	79.23340800445229	68.65489742909824	81.40283845788181	61724.43101263306	53.36598230692826	0.4075659821922976	18532.083990849023	0.30023904128101375	61885.376187200025	5.0	51.0	376303556.0	1.8752703634217187	20.0	50.493134398564415	141.0	25.8665059047425	22.018341812782495	34.0	-799.0	940.0	8.804962055673382	64.09669673133631	-6.13204615519714	254249046.0471329	0.4199001836785021	3623.579155684375	1131.7226008928071	6585.201881493193	-205.52726145596813	9.813460621603785	2.806459633326929	0.5423408100094768	0.6716725912010281	1.4652454237650319	2.350186353553973	0.7745965146894197	0.7654447484769078	0.9982045920066748	0.9838998570035078	-0.13898368519508605	0.5962104141302075
SCLC	f	66	0.598109014149617	0.49946047771142704	34.92708363999498	69.92962446204758	81.69678674219689	58.11053773628324	75.70313816480792	90.53173149785658	48997.758380666106	41.82553874684822	0.38899920573478297	16646.370290778323	0.33973738474833515	49088.217875199975	-48.0	42.0	361425937.0	2.617124144551391	35.0	25.41176717852468	144.0	36.78526820265674	-1.0541873677704614	14.0	-782.0	926.0	15.876368483414895	65.54263378600702	-3.966627777991621	210874974.93527347	0.24099864387152986	4294.7255326002605	1074.8727317568023	5165.031933227097	-200.4447683641943	13.927213446168619	3.5182253397400234	0.5846738120397503	1.0489548044963917	1.9247467617059095	2.408023058639596	0.6497659613302242	0.6236742616907155	0.9976800548892191	0.9744754796222513	-0.1160319704901766	0.6423131493532862
SCLC	f	47	0.8722781077991478	0.6812054527474172	33.22326045889245	48.771277923418545	62.32456992230274	59.3843899017242	60.168281344907996	65.21000052139244	37098.22576479814	42.542118021985885	0.4047417937243299	13290.505484344238	0.35825178186702844	37172.83169280004	-25.0	51.0	306224698.0	2.478443259512331	31.0	38.92341497615307	396.0	32.26759166108315	12.212571067593178	24.0	-961.0	1357.0	13.815776598546854	63.48323234198989	-4.7809930079847405	149811001.77580172	0.26566845631486036	3880.9738965060574	1620.1661838925697	5541.525743376395	-174.77450523074833	11.736061746881928	3.1324954107119996	0.567646026106816	0.88088620977323	1.7416212767830308	2.348054654431527	0.6997369334753684	0.6821124200348877	0.9989965616784418	0.9848935962481014	-0.1556939447546402	0.7027047931069007
SCLC	m	67	0.8496105119303735	0.5594990175596888	34.81852630066653	62.231612939252386	86.79190186022902	75.96808962335258	76.22195173845162	86.91276798544389	66468.27101779383	52.87263252757108	0.3953815753712748	20069.841914024724	0.301946200897146	66564.56375808717	-31.0	50.0	725648884.0	2.5061470482082266	33.0	28.527394021295187	116.0	35.163476505961505	7.85177916518454	22.0	-821.0	937.0	14.811997472951838	66.71101327377428	-4.3652491212318525	296236224.83964086	0.25582077696070604	4388.708855954863	1165.0290866234952	7058.707652625264	-247.30138053783236	14.47630409730194	2.66924085762906	0.6805999708410405	0.9144577833845422	1.7453626176321744	1.8218727967017867	0.6705597998665223	0.6510489440638826	0.9982212347332872	0.9775393054759156	-0.1527889923505292	0.7020788767112252
SCLC	f	67	0.7761717196705188	0.6337217764949017	30.52502837652846	48.1678703631767	52.36927176312461	52.948700645058324	44.286122544201135	53.987323743634484	36197.15445750088	37.38653877265347	0.5840498847683064	9060.46462799449	0.2503087539279473	36240.67727999999	-32.0	38.0	550344567.0	2.4636225827729956	31.0	37.760250195437386	136.0	35.93986787436884	-5.053289300447643	9.0	-884.0	1020.0	13.23643143180825	77.70577559193443	-5.232970689832782	218828006.73053995	0.2725729583185032	6012.651827590052	1342.3983199321742	16133.820083456849	-428.2257049125091	17.586910273319923	4.0962813968582354	0.6050537934560591	1.0220823784524373	1.8536564563057476	3.0395982856169494	0.6654670215118219	0.6434057198709433	0.997819272833207	0.9775967185019279	-0.11064127611146674	0.608985501459821
SCLC	f	71	0.7340377928038522	0.4915953214094068	22.35815257872709	45.48080830921281	39.4025697131545	55.154100967340824	48.65202619953576	59.35975390195602	18616.596857706707	33.38463214622967	0.5206991422676956	6523.7522304802	0.35042668003951344	18733.978271484382	-75.0	64.0	107266772.0	2.941501353071067	42.0	19.583788839062223	149.0	57.656806861586446	2.576461005905111	30.0	-852.0	1001.0	20.230534818379656	104.50393431207898	-3.7336608420931827	204595130.92041025	0.20623222457690277	10914.434135388368	1310.3993852226658	21618.913839893332	-642.4023764199878	29.358548266862993	11.85778041083255	0.4095031006521465	1.7784156873302828	2.425912982997143	8.677055789654968	0.5640696265741436	0.52449029392691	0.9937157764743245	0.9620725273815631	-0.0668935507392925	0.5362410906484052
SCLC	m	71	0.9410054110007529	0.7296104472887569	18.146050332201423	24.870875135673305	30.300443891137967	30.36469766027648	28.249580881846732	31.45286161861906	7015.887451166637	23.403628078992664	0.6262804414760162	2829.8951906530965	0.4033552719239427	7034.054810000002	-46.0	55.0	184909969.0	2.6625195786838733	34.0	19.791481381157098	118.0	47.85826889545809	4.215301021517061	27.0	-763.0	881.0	15.720295393644024	89.65387062557996	-3.8102349083043734	56538441.94137802	0.24424446628854815	8020.047755446226	1033.7579878663448	18823.96344215794	-598.283125804407	27.34815433860568	4.819030667470507	0.683359345337258	1.0888274706296155	1.9062061783202564	3.596654847205733	0.6722780056328952	0.6514703723270893	0.9965207415811038	0.972800715205994	-0.17381415424830754	0.7309314132366431
SCLC	m	65	0.8148860070615555	0.6321463195053986	31.196863812920256	49.35070070063713	60.026331230552486	77.56481222822627	73.89594403619188	81.98639707292912	34689.345245100405	40.2151954396321	0.40855629003487115	12590.112914614196	0.36293890316054467	34783.18318800001	-97.0	49.0	833386641.0	2.7231133688867954	34.0	19.027353307880574	100.0	58.80492382089369	-6.747578455515565	25.0	-878.0	978.0	19.61444765628472	102.58923864044742	-3.671181437161832	366077416.1815369	0.25710325484728674	10479.022069813338	1359.9536469034297	28797.156244933423	-806.814069391867	33.69371467071828	5.444535116158057	0.7094749761168307	1.107637321490253	1.9528087631389504	4.1909833098213065	0.691434341381158	0.6708240233679883	0.9969405973734318	0.975671133812662	-0.19525290269747692	0.7698553541245843
SCLC	m	71	0.8617953180680141	0.5039022803813449	32.1659723272044	63.83375027170294	79.57014756804212	79.02204664522425	74.48716807611899	82.87488642526152	66667.67838826138	55.01162711887642	0.39639292155095357	20058.65405565811	0.3008752448051344	66783.44503039998	-29.0	50.0	1453087967.0	2.507002403090184	26.0	29.471050685935865	274.0	41.26909940457506	5.624811832097097	24.0	-933.0	1207.0	12.203740015527313	84.96545840330879	-4.593854455276293	482118312.86536944	0.2814921322901536	7187.490613537895	1531.7218266557861	21166.281481064932	-563.9228395630042	22.95868242483196	4.182830887367358	0.674497496157439	0.956319194680187	1.8025182948105622	3.25536581854797	0.7034620811195038	0.6859910914259338	0.9983319967163902	0.9819680686542404	-0.17094395306699037	0.7222451429404351
SCLC	m	62	0.6224581673166287	0.45621652053849443	22.105029249198196	48.452934635305546	55.0528300453301	62.294698843481065	38.4977215949204	62.76608310226153	19736.617799866675	30.159924894204693	0.49766625494610506	7096.775792278604	0.3595740599651549	19764.112345600006	-10.0	50.0	417475704.0	2.166615638571641	23.0	32.118937029444844	116.0	40.40461396203009	10.629802003628619	31.0	-850.0	966.0	10.734043557054859	90.73552617548192	-5.07800619912031	162716666.31329283	0.36076044335503427	8119.943019705218	1247.3811915274093	33405.96835349456	-831.4672420504189	27.31200228960291	4.2830547286476754	0.7253339755424643	0.816581210907536	1.5963187814264879	3.5944194259835434	0.7551851788869208	0.744078854045884	0.9974228854207107	0.981298387248712	-0.2026290143719112	0.7345793237425803
SCLC	m	68	0.5786375249907039	0.44614190396798153	30.289490608748544	67.89205483581372	50.00690128372283	84.28313890690119	73.855861784966	84.48633167560301	51247.153982401214	39.2848905767284	0.5120755956352997	13029.563902378346	0.2542495122139432	51319.50808320003	-35.0	25.0	434724298.0	2.152140321116924	23.0	44.297570705761274	207.0	28.594037990090644	-7.16602768102505	5.0	-867.0	1074.0	10.4596065441598	60.25898186340944	-5.469487570245623	186348569.8012417	0.35113294852035265	3579.79294248949	1257.6585943350847	7512.365773583817	-230.97714353838364	11.817078664388324	2.1186896561800266	0.6784679108400535	0.6870698150335879	1.5335498153448481	1.6404215896955807	0.7507910580547319	0.7388642692612998	0.9989457533666221	0.9853369408589085	-0.18516380857933815	0.7100862820228269
SCLC	m	71	0.7564315253350974	0.5608833934771927	27.065949465518866	48.25592945036882	51.578935975337174	53.919944149935105	60.675609234683435	62.78909940209253	24825.147234058037	36.502306320605335	0.44503651543437506	9247.330223049239	0.3724985046760436	24922.912133938808	-31.0	37.0	183652037.0	2.2759831399617387	23.0	31.54968638593117	183.0	34.595859264480325	1.0796259790079386	17.0	-842.0	1025.0	10.843992845422894	69.94590760682509	-4.715559635736988	121933602.78570724	0.32300627178975483	4891.264398687962	1217.5324661892012	7261.652133445259	-248.56622980143084	13.769740106106774	4.2408141031001385	0.5162163616504463	0.9052677469124067	1.745451579041085	3.4151253532847976	0.7243126773248139	0.7089192461069358	0.9977508265044588	0.9804223782018079	-0.14024626130456802	0.6500599177211387
SCLC	m	62	0.8753471871282931	0.7473798371904729	48.4294806380507	64.79901949202336	79.92757990697052	89.1261590612089	84.93848482056461	89.38793134706617	101783.91138712563	56.721639441014084	0.47797381028805624	22056.30613349761	0.2166973722360551	102014.5416259766	-57.0	55.0	378047918.0	2.7356216528882915	37.0	20.068609296050738	141.0	46.80465284121347	3.8752173506590633	26.0	-738.0	879.0	17.397900060095147	84.07317045342515	-3.7268461385344716	721069179.5349125	0.23252140013272707	7053.28068057583	969.0770728643098	12716.335189102692	-423.59049340197737	21.921792990481364	5.7514973268858265	0.5621582769369825	1.3632785781641454	2.1625732702563214	3.8778215976012285	0.5925870664660517	0.5577294126423151	0.9958549867586846	0.9657831851953491	-0.0824008525570976	0.5600826471705426
SCLC	f	54	0.7502073947743693	0.56197729450771	25.290050556842296	45.00190809131584	64.58010247746593	57.79078528623747	44.76565813209946	65.70164478915274	20272.020599999414	33.760764229061664	0.4633679182624762	7759.305573132917	0.3827593571571815	20319.230252800022	-30.0	39.0	233257953.0	2.3525389543695168	27.0	36.29843552155996	116.0	35.86431585165772	-0.04297683825299754	17.0	-892.0	1008.0	11.963637364953712	74.94045934386976	-5.110133321654968	114114269.16029769	0.2996335489901971	5616.070599661572	1357.7470070298239	12984.36414849134	-372.2094934565462	16.42574635043008	4.158092464662125	0.58409781688926	0.9162706673264845	1.7464171629647596	3.307964980721533	0.7122489485528091	0.6965820497223991	0.997700044141089	0.9796725534088464	-0.14256585636855817	0.6632500195842942
SCLC	m	56	0.6617210397909358	0.5498708314719005	34.899465778425615	63.46847983372083	64.10540120769858	73.51586321332289	69.36104682024343	75.01907512093176	60836.32664106899	41.99842846951978	0.45429852396307785	16465.87398548778	0.2706585833598326	60951.38304000001	10.0	48.0	1060985877.0	1.5525169728901096	14.0	37.713441109995635	140.0	39.09761533869501	16.202904884318766	37.0	-1007.0	1147.0	6.262835795099735	95.34970933048899	-5.576516951945126	554143586.8813825	0.5964245733683143	8829.032942718459	1811.4158648648554	38447.43702043175	-872.1274897055134	25.251155572988125	3.702496222225951	0.7259439259196371	0.5066419821469801	1.1012095443292145	3.440150021913344	0.8837449710572773	0.876867916526053	0.9984539272040317	0.9905576069689912	-0.3161184960901984	0.7474340084703316
SCLC	m	64	0.7496600575144158	0.36876265503363453	19.08833995376096	51.763213257101455	62.18403653671897	50.29729217363495	58.083411470057435	65.49090636111245	20885.81154133453	38.804813427449645	0.40456993840860755	9065.492822915907	0.4340503027605435	20946.300928	-17.0	50.0	289788116.0	2.297865860339705	24.0	33.17198813338439	163.0	36.46404122875706	11.427164580531706	28.0	-816.0	979.0	11.238792990988099	77.4300294126664	-4.932066901846003	125581650.62778878	0.32256293206584685	5864.829364495826	1177.0371951131247	15474.660436888302	-443.07097776262043	18.969673833588192	4.02496870480173	0.6415431200714855	0.8619945816377462	1.692814503005292	3.2679773481429737	0.7356990894852236	0.7216382209528498	0.9976592201772514	0.9805013673498858	-0.18016282957439383	0.7203152479742735
SCLC	m	65	0.8859719834134188	0.6101527545050752	45.093785249245144	73.90573084575013	92.16668658468745	83.49592184053066	96.61419324302206	102.54093832221358	128308.13110800534	65.47840694302752	0.44285970076123704	27779.264849675743	0.21650432135350892	128484.61693440014	-19.0	34.0	746173253.0	2.061801263685284	26.0	69.43098838636745	180.0	23.859171113587383	4.616752718632916	13.0	-936.0	1116.0	10.935150070628932	53.302308465560614	-6.929767563518151	365042281.8940579	0.330503751072701	2819.821682092771	1510.9425620469	5278.811744948717	-157.91044600512353	8.318440753238164	2.225800022758526	0.5581582986760223	0.662251642420373	1.4523410963889463	1.7826393840510293	0.7523166827157665	0.7429225648224373	0.9990065836220837	0.9864910506285487	-0.16874148820357215	0.6825244953557844
SCLC	m	73	0.808600948263536	0.4358335265813349	25.995623207067926	59.645762938378816	67.59224157401499	61.21714037751192	50.86483171111452	73.80576517454446	46312.80786116787	48.22962047187519	0.4545680093416025	13719.954278538422	0.2962453565688955	46439.35869900002	-2.0	48.0	143657030.0	2.00537367134689	24.0	48.48548234634433	119.0	22.45160689139306	18.091087846096613	25.0	-712.0	831.0	10.518333114815793	50.44610295794779	-5.729518714151066	118179312.07247004	0.3389135881607395	2217.521844188684	924.6579583741501	2365.327234446084	-94.27599010906503	6.52071022801117	2.1082038331355673	0.5079836426758698	0.7629377746484475	1.5511735213317286	1.516897451180933	0.7077757802168889	0.6949192932158849	0.9982765229740724	0.9791053565755115	-0.09344793198375284	0.5199061638740916
SCLC	m	73	0.8016846362108602	0.666597725792824	26.2970574004879	39.44966564236513	53.71470075594786	38.99358065666679	57.252364497102064	57.252364497102064	21953.854745864868	31.62619084913956	0.6441620585348166	5886.125365930428	0.2681135242110096	22014.571598052982	-131.0	39.0	306986348.0	2.766245342415199	38.0	12.51505142335979	154.0	59.959169621549634	-16.09534619750284	17.0	-862.0	1016.0	23.142101890109654	95.75903892611667	-2.898316222771726	201869076.3388138	0.24676641770081967	8910.733366836059	1259.9602652807293	11746.641532652111	-448.5573209541145	27.064127538805288	8.939455605190807	0.46814486824257473	1.4152533018980902	2.1683054253732665	6.828898325589028	0.6605852728915808	0.6358692950597414	0.995307729818557	0.9703758773867978	-0.1353257836769714	0.6372337756344953
SCLC	m	70	0.8939297249186231	0.8291683473656611	65.36749171072124	78.83500608579591	99.0574459594027	95.50860903604442	104.22768921932406	115.80640396800167	239957.75658666439	70.47295530423352	0.452541365526158	41265.04947570478	0.17196797495813093	240093.1020799998	-2.0	52.0	1769488312.0	2.1092184170635533	25.0	66.7771121683795	289.0	21.641768413567796	22.44934257396555	28.0	-1001.0	1290.0	10.821832883636558	49.142695630973755	-6.124157183734567	579825930.0761596	0.3183012923352445	1911.031551875265	1809.2654918543788	2858.176548928524	-90.33495925387912	6.474819355527752	1.536345374846041	0.6066466691501304	0.6975469575051036	1.5090918380491307	1.042613263795349	0.7183162610651425	0.7051926060638899	0.9994631915238027	0.9873389384189899	-0.13504446736036527	0.6297780026076244
SCLC	m	71	0.860028305549078	0.8000008004395652	27.331836518506357	34.16476146459943	44.94436588717212	38.6256039564432	55.29295452406212	56.99379658348793	16649.985226366425	29.382661911887883	0.5613034471115198	5617.748815056674	0.33740263061378417	16752.036347200006	-129.0	45.0	297985631.0	2.876102655217536	36.0	17.59033309673817	130.0	64.55444148319702	-15.72440913124143	18.0	-961.0	1091.0	22.449481629331952	109.62872492365264	-3.461731726312345	201333634.0023929	0.23263351873108692	11771.200285859233	1567.1344650471526	29056.44119517877	-811.4353061733489	34.701313303129425	10.259098419399608	0.5366669362516243	1.5404000813334142	2.257890150416549	7.854469403477012	0.6296895844716055	0.6022698662522648	0.9953411083571532	0.9698144048101516	-0.10975139912043982	0.6380620551071261
SCLC	m	65	0.9170447096666208	0.749514994089605	52.878990417443596	70.55094405639319	92.86815476254496	80.91995887295052	85.02551491170166	94.25640133699144	149629.94560385082	64.6983700089011	0.32807380737685643	41545.58810897356	0.277655571826288	149667.17110960005	3.0	56.0	1005439548.0	2.021717165224879	25.0	96.68474778560079	881.0	19.81612381300817	26.980842999204544	31.0	-1025.0	1906.0	11.063118636343143	47.87104209359116	-7.216577670745174	342982777.77850574	0.32451581059486384	1563.6707821786522	1822.726148531052	2163.326303576808	-62.69248827988209	4.859793269364349	1.4264266416044076	0.5224654155184445	0.6833966410125825	1.4845517492364735	0.9533669132124627	0.7189252348217321	0.7060921509696881	0.9997616042454289	0.9913508525974345	-0.11204804672076994	0.5705237359113109
SCLC	m	69	0.23331523282215555	0.16530154579329193	10.86237415264994	65.71247776613801	24.11911275316735	58.87419974827682	53.19899502810179	61.743972952831584	3396.7100579999587	15.331722049327208	0.4113518868427568	2656.4987480852815	0.7820799251995837	3445.5708255999975	-271.0	54.0	169761467.0	3.9422988279159235	147.0	6.232879674266014	129.0	108.12280857479425	-60.58881158597189	-1.0	-810.0	939.0	67.7869540302872	155.25325547384332	-1.7620603740195395	83050569.07656635	0.09964724713197158	20432.569245826067	1051.456700998697	36245.304030734296	-1096.6583166660084	68.60340684115211	19.292593246800557	0.5515864464724228	2.7252412658154337	3.04957517893996	11.716545164551142	0.48538011951662663	0.4296708750134644	0.9882807493297162	0.9402427965852473	-0.12652667082041968	0.7538846653616565
SCLC	m	57	0.8360087624613336	0.47893587687594363	25.16282185968213	52.539020513178066	60.201937053553365	57.916478492739884	58.13644849833881	65.93845613145642	36855.96269760072	43.923081520152614	0.506260073765229	10579.105615068334	0.2870391882547955	36912.246098400006	-4.0	39.0	170052032.0	1.845838625987077	19.0	66.3194088789101	78.0	21.470293727403025	13.812219877708811	23.0	-827.0	905.0	8.387638296197443	51.17740310256344	-6.802511633502308	96677845.19101442	0.37612222688231156	2428.3491703720947	1242.6315273855412	3997.328671166019	-134.3731213232473	7.485176094089402	1.5755610430036286	0.6437067421284741	0.5594715546029569	1.3327926192331583	1.2556379510340299	0.7824158155394827	0.7754481643917578	0.99896437273436	0.9862070559590781	-0.187457872768041	0.6744873350112319
SCLC	f	67	0.8569666616557067	0.7607609294731299	44.18039462593097	58.073953214879744	68.358392615684	70.17302422583766	67.21673842131882	78.87735605355948	85764.3957724351	49.76744181570518	0.5094305098675849	18461.65062521199	0.21526007918481263	85850.34792399994	-4.0	51.0	287569446.0	2.0259928440355	29.0	112.34520935553212	116.0	20.57124786845133	20.64099609450524	24.0	-842.0	958.0	12.039585021392321	47.1589048449529	-8.344550403055349	190927937.7550127	0.3093814827181347	1797.9115864019411	1255.882792349904	3388.347448329675	-90.61773120162343	5.232203332533086	1.726739488613286	0.48436810594179247	0.7995936773272644	1.5664398673384494	1.0798124564407843	0.6755114485327136	0.6579137552833669	0.99890934156574	0.9805020246699321	-0.06896234497690552	0.4593683229164812
SCLC	f	68	0.790538637367309	0.6982962646318058	9.938643129120756	14.23270269727299	16.635675285112754	14.54386017420565	16.78857793263027	17.80575353606381	1103.8485998386461	11.251501396356211	0.7762807100862569	665.3829539990711	0.6027846156586444	1111.0549355813991	-383.4	30.0	128471534.0	3.8267231067205567	185.0	4.5291470947954755	159.0	137.27524825724316	-96.7497697267424	-5.0	-793.0	952.0	90.03801657947231	198.60701109787283	-1.538719374203298	43825278.456375055	0.13344385946935206	30084.22691505291	918.1133755995329	70356.06750002503	-2037.521771871828	107.34223130210378	26.849909863237738	0.5900920436842607	3.0298430507106247	3.1063823518152747	17.451654688305858	0.5195976552475425	0.47236913487323096	0.9840743497519688	0.9358934451005239	-0.16105344861996995	0.8046727559201347
SCLC	m	72	0.9242616157954975	0.5460339112632958	25.181121565356246	46.11640604353232	52.493750209288294	49.217003937282676	51.68405711874702	52.68382183372625	31377.434730529774	42.62362396447642	0.6530545451409537	7366.812640904823	0.23478059006962174	31471.25244140623	-62.0	63.0	193249454.0	2.8985457871582527	42.0	20.539033275067943	140.0	51.58343041322315	4.373454545454545	27.0	-856.0	996.0	19.09601391579176	93.72334869662464	-3.7355643667073495	276445561.40899634	0.20513152892561987	8764.938986247933	1309.9233129493039	18056.794267828966	-535.1270859966539	25.309062313704523	8.655715232474769	0.4763302845869936	1.649311908506636	2.356224467349028	5.914750030156681	0.5560750995474977	0.5136218044285694	0.995232927785154	0.9639474023496152	-0.05992937386367063	0.5024106775655572
SCLC	m	66	0.8051851519038841	0.6976418791871069	21.968633137982646	31.489842845415936	33.287889689795605	39.46540540777455	41.02466555622362	46.15382645025221	10830.628372800098	25.355153894915667	0.5193438255601825	4558.251196770315	0.4208667345855803	10880.2278144	-159.89999999999964	44.0	336779713.0	3.0593939374118215	41.0	12.719934428169193	151.0	70.27324348271702	-24.971594043022616	11.0	-870.0	1021.0	25.80149742635025	115.18874361286315	-2.930421561813742	144363722.35080963	0.20773622775764736	12644.866146060402	1245.0810672018908	27154.248958043405	-837.0500481066289	39.50318456300856	8.998862346812391	0.6182741149460449	1.555531122615985	2.324776803377171	6.547538493192604	0.616368540649386	0.5842442892871971	0.9952217012353586	0.9671318807290147	-0.1303010542935357	0.6992864383002435
SCLC	m	64	0.6022151310167634	0.5467949016499434	27.73386009886951	50.7207730269304	58.841663552528026	58.57842099485099	44.57644447985751	68.10107157980248	23298.492278289636	30.544816973684412	0.4822024564256762	8181.003609569685	0.35113875661357863	23410.20917358397	-107.0	72.0	369879706.0	3.016489424798871	42.0	15.971231656576505	141.0	66.25564652750018	4.862415990528259	38.0	-1017.0	1158.0	22.54171885947653	113.49081578682808	-3.3345407384879637	301527363.1132689	0.2012609433246624	12856.5221786948	1799.2037744533877	30951.570904685766	-865.3598534651894	36.700801430321434	10.26975855777646	0.5475122355786348	1.6908431184656034	2.372643415717362	7.385826130576721	0.5770149112432242	0.5407330033073187	0.9956552472041206	0.9678212575474091	-0.08725603553923247	0.5959265286054789
SCLC	m	66	0.7297634512645331	0.5122025070041206	38.74376501797598	75.64149821247221	89.89136045169165	88.46259159714971	74.57995310403462	102.22269603756901	84014.4713374193	55.20040079435374	0.4011308481638546	23126.014589629816	0.275262275909004	84114.31156423206	-19.0	51.0	558334713.0	2.4083581459246637	32.0	50.38304832405401	195.0	28.523416933495803	13.291413226155658	22.0	-906.0	1101.0	13.768002007606054	57.78704368901302	-5.556835588948012	280886488.5938797	0.26332875470285433	3162.680752767473	1463.7407024051079	5365.372956335564	-160.4251476709865	9.649814727986838	2.4523796373275752	0.5773569248298465	0.8922838874721799	1.7441584626704199	1.648513751021924	0.6714034286242215	0.6499103644190221	0.9988292664199461	0.9812408589318433	-0.11206455021039617	0.6144501674168754
SCLC	m	55	0.9273156378222746	0.7037975482041873	18.94397164308299	26.916791187210734	37.54452418129706	35.81955689284835	37.159402470976296	38.85828946312484	8051.365752266674	24.960361387897297	0.5610863665855547	3462.3219221149525	0.4300291439548895	8073.095238399994	-192.0	45.0	280293583.0	3.1544438013922846	54.0	10.941320325858674	99.0	82.8276393847201	-30.931099260695675	16.0	-856.0	955.0	34.49288619983486	130.32816671257976	-2.7268661228598816	137125002.4403935	0.19706790350816103	16028.698137186972	1239.8960709919006	36146.61448975209	-1080.2929299467937	49.56990102744336	12.635434658985433	0.5779042944021928	1.8417444389392488	2.4936502187247434	9.195617427606647	0.5936877261051126	0.5588929020439852	0.9924414209088361	0.9592944726280641	-0.1217184583186801	0.6807265501390329
SCLC	m	56	0.3950912992539428	0.21019671418380442	16.046515098576865	76.34046593394962	42.2649751567418	47.27901153409011	86.2920555303688	86.2920555303688	18493.783467610676	30.161453871495514	0.4722479383138433	7161.399465451125	0.38723279517105486	18560.933837890636	4.0	46.0	65662686.0	1.8000698787848755	19.0	75.60369185212183	97.0	21.029495468159684	19.87345279881766	28.0	-789.0	886.0	8.523266815691438	55.06939595264617	-7.394751327618987	56288600.15075687	0.3967989836647882	2637.684244442488	1123.1789805226917	4585.836192218404	-132.3265037766319	6.507068074509676	2.1218207119294705	0.48139154640846077	0.6530279746319722	1.4163804475520008	1.690482689602022	0.7525537869394087	0.7445723593161166	0.9984863840890514	0.983202655069622	-0.10455944106894885	0.5198624243654273
SCLC	m	66	0.8408607145650767	0.7331323943257297	36.636812766068786	49.97298311959613	53.08120227984849	58.40902357918845	59.193010567126926	65.19511875032171	49145.907560825006	42.020318294892114	0.5811246663976003	11165.368325474612	0.22718816030929717	49204.0514898399	-30.0	63.0	794275122.0	2.7568809776245318	36.0	27.825715334543176	259.0	43.24524457609612	12.898501948016316	31.0	-981.0	1240.0	16.10205335042279	85.22989889748345	-4.343116174941121	357424905.34274906	0.22889903213648993	7097.764313572269	1715.8749973398137	15831.082619171433	-449.2656172218322	21.586474208357878	5.2509892535344465	0.5961674848523161	1.0983937859179749	1.9304658271478596	4.030114714607619	0.6715509166610878	0.6497780543071463	0.998078897156427	0.9801665541888227	-0.16376825929719982	0.7378666705771582
SCLC	f	60	0.9405915181620744	0.784422928250804	11.81980292661826	15.068150739774282	17.010205436737085	17.656361148322716	17.3459053669735	18.815704212173404	1738.6048933999916	14.172974780219278	0.7659927061963002	912.837392930928	0.5250401608762275	1746.7680359999997	-236.0	44.0	113110129.0	3.2707008555861483	76.0	7.7009613793006775	113.0	92.80270116393386	-39.01356492969396	16.0	-738.0	851.0	45.660427155798274	136.78944776196732	-2.225298999250724	32684393.363943197	0.18788332064246577	17189.294770500535	900.3327638166946	35208.9939147936	-1156.0794524632277	58.67299495973202	13.815817903999926	0.6113031914582376	1.9406957826973472	2.562249668937334	9.977415261103546	0.6172524652332947	0.5825121135017989	0.9897795297180122	0.9533153413874742	-0.16631421870247373	0.7744470203267404
SCLC	m	60	0.8680155716799228	0.44265488072554426	24.156927326662892	54.57282496708924	55.5496924923982	62.36575986869719	58.73335410139628	63.26520086113694	29640.38482280055	47.370061861996334	0.36509204577114085	12686.377937709163	0.4280098930412773	29720.066400000032	-117.0	44.0	504258955.0	2.940560039335199	46.0	13.75979756453378	123.0	57.378032784433266	-13.44887242798354	17.0	-776.0	899.0	25.0003657823664	91.10740326691982	-2.965409621528859	246693162.5579362	0.21083764548087183	8119.686760456978	1061.0414051665894	11550.572384255178	-420.8317120714245	25.771099698404537	6.426224398884208	0.5905255867937691	1.3950653559846535	2.25424362998655	4.452476643762283	0.621124073002046	0.5879597559558215	0.9955664478617237	0.9661972791139308	-0.11692463307048934	0.6590986810221555
SCLC	f	74	0.852161979285407	0.6347314985671695	34.16002980472633	53.81807879684325	79.70318473091274	56.06492233571728	69.70880184559577	79.76658491403313	34163.558093070875	45.86172054885595	0.3658957356429989	13915.60759328807	0.4073231352360357	34280.61771392824	-29.0	47.0	159172129.0	2.2901219770921233	28.0	27.854257271773996	100.0	29.52821215995243	12.208387096774194	25.0	-717.0	817.0	12.666695165109475	54.16685758680757	-4.10646794799385	100580993.63983539	0.2987839368005266	2785.00374532481	915.9678831250883	2587.8403831402975	-116.35898277903932	9.420343797036246	1.945627919051279	0.6436464411957298	0.7633562928782525	1.6147216930853565	1.3496578614204255	0.7126019238585368	0.6972321795966192	0.9983824764203505	0.9790160238936245	-0.1651271092031978	0.6810702108470293
SCLC	m	75	0.6855874664713484	0.5336324802321627	34.47026049489535	64.5955067800571	70.21362648375313	75.18394214192283	62.37399849296177	81.96517162795425	60106.12320426602	44.28586983877215	0.4509122378667977	16456.516655247488	0.2737910179187782	60210.653039999954	-22.0	49.0	549545753.0	2.461355185224176	34.0	49.45948480730557	166.0	31.35591483602713	8.43993499898436	19.0	-983.0	1149.0	14.492337387375104	66.82162083312402	-5.823077394335672	268848333.6460574	0.25355071267950985	4393.896507978712	1687.4241313354034	11387.74876466613	-304.7315869970918	13.705430963217896	3.2348127459330587	0.6055629187279011	0.9656533929729789	1.763793839484292	2.291349487823316	0.6565400596067258	0.6348765523125125	0.9986057456640365	0.9807078719322307	-0.11783785620098344	0.6291126323796147
[truncated: 60 more columns]
